# Supplementary material for: Targeting the SOX2/CDP protein complex with a peptide suppresses the malignant progression of esophageal squamous cell carcinoma
Source: Cell Death Discov. 2023 Oct 27;9:399. doi: 10.1038/s41420-023-01693-7 (PMC10611744; doi:10.1038/s41420-023-01693-7)
Supplement: Supplementary file 3 — Data file S1 [file 41420_2023_1693_MOESM3_ESM.xlsx]

## Sheet: Sheet1
Protein Name	oligo-1	oligo-2	oligo-3	p58-1	p58-2	p58-3	oligo-1 RatioToStandards	oligo-2 RatioToStandards	oligo-3RatioToStandards	p58-1 RatioToStandards	p58-2 RatioToStandards	p58-3RatioToStandards	CV(test1)(%)	CV(con)(%)	foldchange（test1/con)	P.value（test1/con）
sp|O00425|IF2B3_HUMAN	3.77899e+07	37866060	4.90736e+07	3.41366e+07	5.09536e+07	5.07558e+07	0.11006	0.1195	0.15949	0.094526	0.19062	0.153945	33.1322	16.4533	1.12862	0.627986
sp|O14672|ADA10_HUMAN	9535692	8313849	8678487	7239630	10611859	9059847	0.027772	0.026238	0.028205	0.020047	0.039699	0.027479	34.1281	3.66453	1.06094	0.786274
sp|O14737|PDCD5_HUMAN	111547801	1.21722e+08	150917655	7.47949e+07	131217122	1.17523e+08	0.32488	0.38414	0.490485	0.207115	0.49089	0.356455	40.3864	17.1077	0.879079	0.63829
sp|O43684|BUB3_HUMAN	125234589	1.29293e+08	1.45612e+08	1.12918e+08	1.67763e+08	145769445	0.36474	0.408035	0.473245	0.31268	0.627605	0.44212	34.3513	11.5416	1.10946	0.662676
sp|O60885|BRD4_HUMAN	13054375	13566730	12187315	12051432	14901983	12108017	0.03802	0.042815	0.039609	0.033371	0.055749	0.036724	28.7714	6.16657	1.04483	0.812602
sp|O60925|PFD1_HUMAN	58369849	56398229	53291566	44027929	6.12395e+07	5.33776e+07	0.169996	0.177986	0.1732	0.121916	0.2291	0.161894	31.6808	2.32162	0.984127	0.934154
sp|O95831|AIFM1_HUMAN	3.78181e+07	3.91853e+07	42473994	3.97101e+07	5.32461e+07	5.19713e+07	0.11014	0.123667	0.13804	0.109961	0.199195	0.157635	28.6971	10.1073	1.25533	0.306325
sp|P00533|EGFR_HUMAN	188853246	181106565	2.33969e+08	115313248	2.01355e+08	1.64559e+08	0.55002	0.571555	0.760385	0.31931	0.753295	0.49911	41.6206	15.2212	0.835148	0.508274
sp|P04637|P53_HUMAN	28572555	26915956	37526887	33294763	35270049	32289315	0.083216	0.084944	0.12196	0.092195	0.13195	0.097934	20.0153	17.9461	1.11016	0.579893
sp|P06493|CDK1_HUMAN	133168375	155039466	164802172	123132714	160591100	148194060	0.38785	0.48929	0.53561	0.34096	0.60078	0.44948	28.1398	14.1099	0.98476	0.938265
sp|P09874|PARP1_HUMAN	25977110	26941732	32519162	1.28866e+07	3.12261e+07	22425663	0.0756585	0.0850255	0.105686	0.0356838	0.116817	0.0680158	55.5664	14.5372	0.827859	0.576829
sp|P12004|PCNA_HUMAN	311191662	3.12895e+08	4.17473e+08	3.59517e+08	338194381	3.5344e+08	0.90631	0.98748	1.35681	0.995515	1.2652	1.07199	12.5114	17.6972	1.02526	0.872622
sp|P12830|CADH1_HUMAN	78181718	69475319	73935109	64082558	81537471	84971517	0.2277	0.21926	0.24029	0.17745	0.30504	0.25772	26.1413	4.40427	1.07706	0.664279
sp|P14868|SYDC_HUMAN	1.3543e+08	143665285	202353122	145389796	2.71747e+08	223780249	0.39443	0.45339	0.657645	0.40259	1.01661	0.67872	43.976	21.0037	1.39354	0.367669
sp|P22223|CADH3_HUMAN	7092919	6761107	6294797	7762463	6667299	7501836	0.020658	0.021337	0.020458	0.021495	0.024943	0.022753	7.56544	2.25212	1.10789	0.097366
sp|P24941|CDK2_HUMAN	2.33082e+07	2.18882e+07	25403641	20135683	2.67769e+07	21139021	0.067883	0.069075	0.08256	0.055757	0.100174	0.0641175	32.1802	9.87341	1.00242	0.990793
sp|P25440|BRD2_HUMAN	4.71782e+06	4603591	4116611	3841683	4.87809e+06	4.5489e+06	0.0137403	0.0145284	0.013379	0.0106379	0.018249	0.0137968	26.8756	4.39314	1.02488	0.884608
sp|P30260|CDC27_HUMAN	1.31606e+07	11565809	1.76022e+07	12560298	1.58988e+07	1.25207e+07	0.038329	0.0365005	0.0572075	0.03478	0.059478	0.037976	30.4737	20.0391	1.00149	0.995169
sp|P31151|S10A7_HUMAN	1.18972e+07	11753580	17036771	1.78156e+07	34221117	27531111	0.03465	0.037093	0.05537	0.0493325	0.128025	0.0835025	45.3802	20.4507	2.05219	0.133128
sp|P35222|CTNB1_HUMAN	4.28593e+07	5.26779e+07	8.34041e+07	48703817	5.57691e+07	5.72116e+07	0.124826	0.166247	0.271066	0.134867	0.20863	0.173525	21.4088	27.8071	0.91974	0.771763
sp|P46013|KI67_HUMAN	33840120	3.3197e+07	3.45189e+07	21041450	37684921	3.21736e+07	0.0985595	0.104765	0.112186	0.058265	0.140985	0.0975855	41.8179	6.08141	0.940807	0.809768
sp|P49585|PCY1A_HUMAN	40220506	37547733	4.01759e+07	31284523	47885691	3.84633e+07	0.11714	0.118498	0.13057	0.0866284	0.17914	0.116663	37.0219	5.662	1.0443	0.854113
sp|P50613|CDK7_HUMAN	32872328	34829788	53159170	16848673	50474600	34483237	0.095739	0.10992	0.17277	0.046655	0.18883	0.10459	63.0672	23.7298	0.898649	0.801456
sp|P50750|CDK9_HUMAN	5199167	3888760	2.50709e+06	3.90001e+06	4.39902e+06	4081522	0.0151425	0.0122726	0.0081481	0.0107995	0.016457	0.0123794	22.0954	43.15	1.11452	0.634006
sp|P55061|BI1_HUMAN	12097209	10378211	16016321	8620317	13819432	13376911	0.035232	0.032753	0.052053	0.02387	0.051699	0.040573	36.1816	20.173	0.967544	0.903963
sp|P55957|BID_HUMAN	61264763	63992608	54164612	51118122	67234096	58734722	0.17843	0.20195	0.17604	0.14155	0.25153	0.17814	29.4143	8.13404	1.0266	0.889642
sp|P60953|CDC42_HUMAN	86253339	71433653	7.30001e+07	86232000	8.40258e+07	7.65554e+07	0.251209	0.225438	0.237252	0.23878	0.314346	0.232194	17.4382	5.43732	1.10005	0.433744
sp|P62312|LSM6_HUMAN	24584835	2.91489e+07	42845237	31404370	28891022	3.03927e+07	0.071602	0.0919895	0.139247	0.08696	0.108082	0.0921845	11.4908	24.9202	0.948448	0.81663
sp|Q00534|CDK6_HUMAN	12917447	13099701	17288418	7.88042e+06	20542430	1.56737e+07	0.037621	0.041341	0.0561852	0.0218213	0.0768475	0.0475385	56.4937	17.4813	1.08184	0.837776
sp|Q00535|CDK5_HUMAN	5058416	6304776	8345434	4910240	9279284	7675787	0.0147325	0.0198975	0.027123	0.013597	0.034714	0.023281	44.295	22.9464	1.15933	0.667376
sp|Q12959|DLG1_HUMAN	2.01115e+07	2.07008e+07	1.90498e+07	1.81401e+07	20515373	22120664	0.0585735	0.0653295	0.061912	0.0502315	0.076749	0.0670925	20.7461	5.45626	1.04444	0.747818
sp|Q13144|EI2BE_HUMAN	3.68468e+07	38310234	4.48712e+07	2.90343e+07	40989134	36857409	0.107312	0.120904	0.14583	0.0803975	0.153345	0.111789	31.7698	13.3957	0.923766	0.711708
sp|Q14134|TRI29_HUMAN	8.37372e+06	7.59559e+06	7.01553e+06	9233863	8.59548e+06	9632996	0.024388	0.023971	0.022801	0.025569	0.032156	0.0292175	11.3864	3.60833	1.22179	0.0552683
sp|Q14160|SCRIB_HUMAN	11495750	11469680	12234447	13550049	13334767	12210754	0.033481	0.036197	0.039762	0.037521	0.049886	0.037036	17.5574	7.92226	1.13709	0.336346
sp|Q6P1M3|L2GL2_HUMAN	5.46193e+06	3.52006e+06	7057182	4.92898e+06	8123317	7294327	0.0159075	0.0111089	0.022936	0.013649	0.0303895	0.022124	37.9541	25.9351	1.32451	0.413648
sp|Q6ZN28|MACC1_HUMAN	13239183	11836390	13751513	8988418	16001562	13268450	0.038558	0.037354	0.044693	0.024889	0.059862	0.040244	42.0731	8.80657	1.0364	0.894631
sp|Q8IX12|CCAR1_HUMAN	5703703	5.08678e+06	5.023e+06	6605786	6.4483e+06	5.96397e+06	0.0166115	0.0160534	0.0163246	0.018292	0.024123	0.0180887	16.991	1.70976	1.23503	0.125302
sp|Q8N163|CCAR2_HUMAN	65925737	7.28223e+07	1.00998e+08	48957641	8.57216e+07	83332233	0.192005	0.229815	0.328245	0.135567	0.32069	0.25275	39.6244	21.4266	0.945261	0.849479
sp|Q96BY2|MOAP1_HUMAN	61007	199573	309118	175462	236925	324366	0.00017768	0.00062983	0.0010046	0.00048586	0.00088634	0.00098381	33.6026	41.2167	1.30015	0.557259
sp|Q9BRT3|MIEN1_HUMAN	52254961	49320553	46606772	41918560	61892906	51478307	0.15219	0.15565	0.15147	0.11608	0.23154	0.15614	34.9121	1.47532	1.09678	0.684375
sp|Q9BUL8|PDC10_HUMAN	7.85983e+07	7.69338e+07	78939698	7.00248e+07	75086515	81838068	0.228912	0.242795	0.256553	0.193903	0.280899	0.248215	18.2336	5.3871	0.992801	0.950761
sp|Q9H3D4|P63_HUMAN	2.77087e+07	30739061	4.00816e+07	20605776	3.06271e+07	2.69694e+07	0.080702	0.0970115	0.130264	0.057059	0.114577	0.0817985	34.154	19.3905	0.822902	0.457665
sp|Q9NUP9|LIN7C_HUMAN	37615031	32138792	42140075	3.13132e+07	4.19407e+07	4.22589e+07	0.109551	0.101426	0.136955	0.086708	0.1569	0.128175	28.4749	13.5928	1.06855	0.747367
sp|Q9NX58|LYAR_HUMAN	6.85995e+07	68271186	71108564	4.82711e+07	7.73124e+07	73683551	0.199794	0.215457	0.231103	0.133667	0.289229	0.223484	36.2438	6.77381	1.00004	0.999864
sp|Q9NZI8|IF2B1_HUMAN	65648100	68238327	8.09434e+07	5.94904e+07	9.63779e+07	84452445	0.191195	0.215355	0.263069	0.164731	0.360555	0.256145	37.6172	13.903	1.16698	0.570487
sp|Q9UDY2|ZO2_HUMAN	8.3408e+06	8.98023e+06	1.10328e+07	6.37248e+06	11244607	1.02268e+07	0.024292	0.028341	0.0358565	0.017646	0.0420665	0.031018	40.434	16.3658	1.02533	0.928593
sp|Q9UQ88|CD11A_HUMAN	1.179e+07	9874072	12438997	9.18819e+06	1.18021e+07	10368134	0.034338	0.0311615	0.040427	0.025443	0.044152	0.031447	28.3617	11.6467	0.953888	0.804248
sp|Q9Y624|JAM1_HUMAN	6.81003e+07	5.50663e+07	5.82169e+07	6.11809e+07	6.72777e+07	7.05461e+07	0.19834	0.173783	0.189205	0.169411	0.251685	0.213967	19.4551	6.56006	1.13136	0.378338
sp|Q9Y6M1|IF2B2_HUMAN	39603048	3.99752e+07	3.99707e+07	37633211	5.03444e+07	44291734	0.115342	0.126156	0.129905	0.104207	0.18834	0.134338	29.957	5.82084	1.14939	0.500428
tr|STD|STD_HUMAN	343354258	316867468	307690852	361133002	267305281	329703492	0.999999	1	1	1	0.999995	0.999991	0.000546018	0.000222785	0.999994	0.173357
