# Supplementary material for: Targeting the SOX2/CDP protein complex with a peptide suppresses the malignant progression of esophageal squamous cell carcinoma
Source: Cell Death Discov. 2023 Oct 27;9:399. doi: 10.1038/s41420-023-01693-7 (PMC10611744; doi:10.1038/s41420-023-01693-7)
Supplement: Supplementary file 4 — Data file S2 [file 41420_2023_1693_MOESM4_ESM.xlsx]

## Sheet: Sheet1
PG.ProteinAccessions	PG.ProteinDescriptions	UniProtIds	PG.ProteinNames	PG.ProteinDescriptions	[1] CK-1.raw.PG.Quantity	[2] CK-2.raw.PG.Quantity	[3] CK-3.raw.PG.Quantity	[4] P58-1.raw.PG.Quantity	[5] P58-2.raw.PG.Quantity	[6] P58-3.raw.PG.Quantity	average-CK.Quantity	average-P58.Quantity	ratio P58/CK	Pvalue	ALL respondense	up	down
Q9BT17	Mitochondrial ribosome-associated GTPase 1	Q93034	CUL5_HUMAN	Cullin-5	844183	1191891	948871	1298850688	1085516032	1142963584	994982	3.46564e+07	34.8312	0.00368102	res	U
Q8WVX9	Fatty acyl-CoA reductase 1	P02070	HBB_BOVIN	Hemoglobin subunit beta	12257.8	10630.2	14815.2	178478	333405	259835	12567.7	257239	20.4682	0.0171771	res	U
O95352	Ubiquitin-like modifier-activating enzyme ATG7	Q3SZ57	FETA_BOVIN	Alpha-fetoprotein	87800.6	83844.8	47384.2	1298850688	1085516032	1142963584	73009.9	1.28102e+06	17.5459	0.119518
Q15293	Reticulocalbin-1	Q9Y3R5	DOP2_HUMAN	Protein dopey-2		12084.2	62348	1660954	10971.8	16616.6	37216.1	562847	15.1238	0.0265852	res	U
P05549	Transcription factor AP-2-alpha	Q8NEK5	ZN548_HUMAN	Zinc finger protein 548	200179	271433	100702	2.02275e+06	3.49898e+06	2.40817e+06	190771	2.6433e+06	13.8558	7.99147e-05	res	U
Q13155	Aminoacyl tRNA synthase complex-interacting multifunctional protein 2	Q9HA47	UCK1_HUMAN	Uridine-cytidine kinase 1	31155.6	46784	31535.2		432322	321437	36491.6	376880	10.3279	0.0598002
Q53GA4	Pleckstrin homology-like domain family A member 2	Q92561	PHYIP_HUMAN	Phytanoyl-CoA hydroxylase-interacting protein	2.52412e+06	2.55812e+06	2752200	1298850688	1085516032	1142963584	2.61148e+06	25688466	9.83675	4.55551e-06	res	U
P62244	40S ribosomal protein S15a	Q9NXW2	DJB12_HUMAN	DnaJ homolog subfamily B member 12	503421	423511	554790	1298850688	1085516032	1142963584	493907	4.83143e+06	9.78207	3.37933e-07	res	U
Q96BN2	Transcriptional adapter 1	O00219	HYAS3_HUMAN	Hyaluronan synthase 3	37283.5				344370	319737	37283.5	332054	8.90619	NaN
Q9UKN8	General transcription factor 3C polypeptide 4	Q14469	HES1_HUMAN	Transcription factor HES-1	301305	213596	257892	2.00991e+06	2.41021e+06	2.29289e+06	257598	2.23767e+06	8.68668	3.12514e-08	res	U
Q9NZ09	Ubiquitin-associated protein 1	Q9NUU6	OTULL_HUMAN	Inactive ubiquitin thioesterase OTULINL	330135	274683	406085	2.82146e+06			336968	2.82146e+06	8.3731	NaN
P23743	Diacylglycerol kinase alpha	Q9ULC8	ZDHC8_HUMAN	Palmitoyltransferase ZDHHC8	166737	159029	151178	1.12866e+06	1.32798e+06	1.42958e+06	158982	1.29541e+06	8.14815	3.82729e-06	res	U
Q96EK7	Constitutive coactivator of peroxisome proliferator-activated receptor gamma	Q9H0T7	RAB17_HUMAN	Ras-related protein Rab-17	314755	386985	227477	1.88907e+06	2.81902e+06	2697412	309739	2.4685e+06	7.96961	3.96608e-05	res	U
P45452	Collagenase 3	O95405	ZFYV9_HUMAN	Zinc finger FYVE domain-containing protein 9	711891	648072	623794	1298850688	1085516032	1142963584	661252	5.005e+06	7.56897	0.000110517	res	U
Q6KC79	Nipped-B-like protein	P42694	HELZ_HUMAN	Probable helicase with zinc finger domain	451496	216360	246445	2.47607e+06	2.27111e+06	2.02809e+06	304767	2.25843e+06	7.41034	3.48003e-07	res	U
Q7RTP6	[F-actin]-monooxygenase MICAL3	Q9Y546	LRC42_HUMAN	Leucine-rich repeat-containing protein 42	66994	101494	112295	725257	684559	642707	93594.4	684174	7.30999	3.41438e-05	res	U
P53609	Geranylgeranyl transferase type-1 subunit beta	Q8WYA1	BMAL2_HUMAN	Aryl hydrocarbon receptor nuclear translocator-like protein 2	394097	412385	433222	1298850688	1085516032	1142963584	413235	2.94064e+06	7.11614	4.18688e-06	res	U
Q6NUT3	Major facilitator superfamily domain-containing protein 12	Q13163	MP2K5_HUMAN	Dual specificity mitogen-activated protein kinase kinase 5	482586	142949	500949	2.68813e+06	3.27708e+06	2.03662e+06	375495	2.66727e+06	7.10336	0.000230447	res	U
Q6NZI2	Caveolae-associated protein 1	Q8IZ52	CHSS2_HUMAN	Chondroitin sulfate synthase 2	47804.2	24549.6	106529	82355.2	506298	680989	59627.6	423214	7.09762	0.0294437	res	U
A8MPP1;Q96FC9	Putative ATP-dependent RNA helicase DDX11-like protein 8;ATP-dependent DNA helicase DDX11	P17275	JUNB_HUMAN	Transcription factor jun-B	53595.7	18255.3	92248.8	303022	448369	394432	54699.9	381941	6.98248	0.000209014	res	U
Q9Y6X3	MAU2 chromatid cohesion factor homolog	Q96G74	OTUD5_HUMAN	OTU domain-containing protein 5	265876	851273	277220	2960708		3.42885e+06	464790	3.19478e+06	6.8736	1.89056e-05	res	U
Q9BTE6	Alanyl-tRNA editing protein Aarsd1	P10636	TAU_HUMAN	Microtubule-associated protein tau		26655.4			125878	238186	26655.4	182032	6.8291	0.0208368	res	U
O15550	Lysine-specific demethylase 6A	Q8NEL0	CCD54_HUMAN	Coiled-coil domain-containing protein 54	134970	112939	177432	848662	933531	983673	141780	921955	6.50271	8.42855e-06	res	U
P51153	Ras-related protein Rab-13	Q5T7W7	TSTD2_HUMAN	Thiosulfate sulfurtransferase/rhodanese-like domain-containing protein 2	1.94219e+06	1.51743e+06	1.97932e+06	1298850688	1085516032	1142963584	1.81298e+06	1.17064e+07	6.457	0.00722471	res	U
P23634	Plasma membrane calcium-transporting ATPase 4	Q9P275	UBP36_HUMAN	Ubiquitin carboxyl-terminal hydrolase 36	174089	208597	377613	2939226	128241		253433	1.53373e+06	6.05183	0.521628
P09972	Fructose-bisphosphate aldolase C	Q8IZU8	DSEL_HUMAN	Dermatan-sulfate epimerase-like protein	636832	478017	510169	1298850688	1085516032	1142963584	541672	3.23406e+06	5.9705	9.35916e-06	res	U
Q6AI08	HEAT repeat-containing protein 6	Q8NBP7	PCSK9_HUMAN	Proprotein convertase subtilisin/kexin type 9	1.75563e+06	1889446	2.1324e+06	1298850688	1085516032	1142963584	1.92583e+06	1.12861e+07	5.86038	1.89344e-05	res	U
O60879	Protein diaphanous homolog 2	P08138	TNR16_HUMAN	Tumor necrosis factor receptor superfamily member 16	148760	85864	35110.8	345460	615871	611401	89911.7	524244	5.83065	0.000793198	res	U
Q9BYD2	39S ribosomal protein L9, mitochondrial	Q9NVG8	TBC13_HUMAN	TBC1 domain family member 13	370347	346716	285889	2294927	2210692	1.27866e+06	334317	1.92809e+06	5.76726	0.0177749	res	U
Q9BT25	HAUS augmin-like complex subunit 8	Q9UHW9	S12A6_HUMAN	Solute carrier family 12 member 6	230369			1.30651e+06			230369	1.30651e+06	5.67137	NaN
P03915	NADH-ubiquinone oxidoreductase chain 5	Q10469	MGAT2_HUMAN	Alpha-1,6-mannosyl-glycoprotein 2-beta-N-acetylglucosaminyltransferase	536112	538894	585935	1298850688	1085516032	1142963584	553647	3.09329e+06	5.58711	0.325912
Q96I99	Succinate--CoA ligase [GDP-forming] subunit beta, mitochondrial	Q02078	MEF2A_HUMAN	Myocyte-specific enhancer factor 2A		58357.5		249862	335909	384858	58357.5	323543	5.54416	NaN
Q9UI15	Transgelin-3	Q12766	HMGX3_HUMAN	HMG domain-containing protein 3	5245042	5.2983e+06	7481416	1298850688	1085516032	1142963584	6.00825e+06	3.24828e+07	5.40636	9.22146e-09	res	U
Q9P0P0	E3 ubiquitin-protein ligase RNF181	Q14689	DIP2A_HUMAN	Disco-interacting protein 2 homolog A	124957	156027	170793	1.63746e+06	171659	594414	150592	801177	5.32017	0.0743967
Q9BTE1	Dynactin subunit 5	Q8WXK1	ASB15_HUMAN	Ankyrin repeat and SOCS box protein 15	581209	577367	608650	1298850688	1085516032	1142963584	589075	3120392	5.2971	3.22976e-05	res	U
Q5BKT4;Q5I7T1	Dol-P-Glc:Glc(2)Man(9)GlcNAc(2)-PP-Dol alpha-1,2-glucosyltransferase;Putative Dol-P-Glc:Glc(2)Man(9)GlcNAc(2)-PP-Dol alpha-1,2-glucosyltransferase	P52756	RBM5_HUMAN	RNA-binding protein 5	404414	551859	443921	148860	3.18343e+06	3.94162e+06	466731	2.42464e+06	5.19493	0.187084
Q9BQG2	NAD-capped RNA hydrolase NUDT12	Q5H8C1	FREM1_HUMAN	FRAS1-related extracellular matrix protein 1	528296	294719	238331	2.20351e+06	1.60743e+06	1.65944e+06	353782	1.82346e+06	5.15419	2.44915e-05	res	U
P42684	Tyrosine-protein kinase ABL2	O75385	ULK1_HUMAN	Serine/threonine-protein kinase ULK1	194784	183446	238013	970766	1.12051e+06	1.03573e+06	205414	1.04234e+06	5.07431	4.52805e-08	res	U
Q14934	Nuclear factor of activated T-cells, cytoplasmic 4	P10074	TZAP_HUMAN	Telomere zinc finger-associated protein	10614070	10815647	11574988	1298850688	1085516032	1142963584	1.10016e+07	5.42346e+07	4.92972	0.000184831	res	U
Q9ULX5	RING finger protein 112	Q14699	RFTN1_HUMAN	Raftlin	18018.5		82621.8	141235	325660	273600	50320.1	246832	4.90523	0.000958952	res	U
Q9GZX9	Twisted gastrulation protein homolog 1	P22528	SPR1B_HUMAN	Cornifin-B	109999	93691.1	26103.1	555385	354751	200698	76597.6	370278	4.83406	0.00393431	res	U
Q9H7C9	Mth938 domain-containing protein	P15408	FOSL2_HUMAN	Fos-related antigen 2	54244	81406.6	116736	294116	546972	368387	84128.9	403158	4.79215	0.00482103	res	U
P20339	Ras-related protein Rab-5A	O75781	PALM_HUMAN	Paralemmin-1	233703	431273	207277	448419	1.93777e+06	1622959	290751	1.33638e+06	4.59632	0.0286775	res	U
Q8NEM7	Transcription factor SPT20 homolog	Q6IME9	K2C72_MOUSE	Keratin, type II cytoskeletal 72	1.57504e+06	1.73911e+06	1.77301e+06	1298850688	1085516032	1142963584	1695720	7668459	4.52224	2.67473e-06	res	U
Q8WUI4	Histone deacetylase 7	Q8TF46	DI3L1_HUMAN	DIS3-like exonuclease 1	393689	19810.4	180814	952277	1.03016e+06	679705	198105	887381	4.47936	0.000128764	res	U
Q8NAV1	Pre-mRNA-splicing factor 38A	Q92478	CLC2B_HUMAN	C-type lectin domain family 2 member B	29131.2	27791.5	24780.6	137492	148909	76718.6	27234.4	121040	4.44437	0.00513272	res	U
Q9Y6A5	Transforming acidic coiled-coil-containing protein 3	Q13472	TOP3A_HUMAN	DNA topoisomerase 3-alpha	1.93371e+06	2.02963e+06	2.25314e+06	1298850688	1085516032	1142963584	2.07216e+06	9039539	4.36237	1.46536e-07	res	U
Q99661	Kinesin-like protein KIF2C	Q6Q759	SPG17_HUMAN	Sperm-associated antigen 17	256037	290503	235789	1066549	1.11789e+06	1.14004e+06	260777	1.10816e+06	4.24946	1.22084e-10	res	U
O00562	Membrane-associated phosphatidylinositol transfer protein 1	Q9NQV6	PRD10_HUMAN	PR domain zinc finger protein 10	312991	224508	358972	1.06614e+06	1.29228e+06	1.43841e+06	298824	1.26561e+06	4.23529	6.3087e-06	res	U
P03891	NADH-ubiquinone oxidoreductase chain 2	Q96CD0	FBXL8_HUMAN	F-box/LRR-repeat protein 8	86145.8	27300.9	28307.2	333591	87359.5	166281	47251.3	195744	4.14261	0.00624049	res	U
Q70E73	Ras-associated and pleckstrin homology domains-containing protein 1	Q5RHP9	ERIC3_HUMAN	Glutamate-rich protein 3	255018	467379	276392	967801	1.78806e+06	1.37975e+06	332929	1.37854e+06	4.14064	0.000829383	res	U
P18827	Syndecan-1	P57078	RIPK4_HUMAN	Receptor-interacting serine/threonine-protein kinase 4	206719	195764	122044	632194	721252	783040	174842	712162	4.07317	2.11672e-06	res	U
Q96D31	Calcium release-activated calcium channel protein 1	P37173	TGFR2_HUMAN	TGF-beta receptor type-2	566220	546252	700249	1298850688	1085516032	1142963584	604240	2.45945e+06	4.07031	0.0217165	res	U
Q9H3Z4	DnaJ homolog subfamily C member 5	Q9BVL4	SELO_HUMAN	Protein adenylyltransferase SelO, mitochondrial	769152	466173	640792	2788916	2429140	2.4104e+06	625372	2.54282e+06	4.06609	1.38449e-06	res	U
P11279	Lysosome-associated membrane glycoprotein 1	Q9H1Z4	WDR13_HUMAN	WD repeat-containing protein 13	153703	240488	152043	1.02678e+06	788340	379289	182078	731468	4.01733	0.00705978	res	U
Q5R3I4	Tetratricopeptide repeat protein 38	Q9NR33	DPOE4_HUMAN	DNA polymerase epsilon subunit 4	37236	80724.2	85388	511564		31316.3	67782.7	271440	4.00456	0.252959
Q2TBQ1	Coagulation factor XIII B chain	Q2PPJ7	RGPA2_HUMAN	Ral GTPase-activating protein subunit alpha-2	67737.8	29208.2	53722.8	152861	210424	235556	50222.9	199614	3.97455	0.000147293	res	U
P37173	TGF-beta receptor type-2	Q8IWU2	LMTK2_HUMAN	Serine/threonine-protein kinase LMTK2	21787	28954.5	74201.2	98186.5	218114	176596	41647.6	164299	3.94498	0.00130684	res	U
Q08117	TLE family member 5	Q7Z7G8	VP13B_HUMAN	Vacuolar protein sorting-associated protein 13B	238949	226588	192425	679829	972562	933334	219321	861908	3.9299	0.000303099	res	U
O43896	Kinesin-like protein KIF1C	Q9NX07	TSAP1_HUMAN	tRNA selenocysteine 1-associated protein 1	445565	321751	308420	1.50954e+06	1344144	1.36943e+06	358579	1.40771e+06	3.92579	0.000204623	res	U
P10321	HLA class I histocompatibility antigen, C alpha chain	Q9BQ90	KLDC3_HUMAN	Kelch domain-containing protein 3	197718	249059	256463	250113	457113	2.03478e+06	234413	914001	3.8991	0.22412
Q8N9N7	Leucine-rich repeat-containing protein 57	Q9UQD0	SCN8A_HUMAN	Sodium channel protein type 8 subunit alpha		914129	741335	1.73282e+06	5.20361e+06	2.72204e+06	827732	3.21949e+06	3.88953	0.00614323	res	U
Q02539	Histone H1.1	Q9Y496	KIF3A_HUMAN	Kinesin-like protein KIF3A	1.15105e+06	1.06875e+06	1.38327e+06	1298850688	1085516032	1142963584	1.20102e+06	4.64101e+06	3.86421	0.00021759	res	U
Q8WWK9	Cytoskeleton-associated protein 2	Q9H3R0	KDM4C_HUMAN	Lysine-specific demethylase 4C	1929760	564514	1.54377e+06	1298850688	1085516032	1142963584	1.34601e+06	5.1187e+06	3.80286	9.76738e-06	res	U
Q9UJ14	Glutathione hydrolase 7	O00458	IFRD1_HUMAN	Interferon-related developmental regulator 1	175116	75976.3	69453.6	418252	396690	401792	106849	405578	3.79582	0.000718141	res	U
Q13451	Peptidyl-prolyl cis-trans isomerase FKBP5	Q92597	NDRG1_HUMAN	Protein NDRG1	3.62412e+06	4.51871e+06	3.79522e+06	1298850688	1085516032	1142963584	3.97935e+06	14904218	3.74539	2.21923e-08	res	U
Q9NRW3	DNA dC->dU-editing enzyme APOBEC-3C	Q5THJ4	VP13D_HUMAN	Vacuolar protein sorting-associated protein 13D	231110	949400	566767	695608	3320740	2.51718e+06	582426	2.17784e+06	3.73926	0.0111639	res	U
Q9BR61	Acyl-CoA-binding domain-containing protein 6	Q9NSB8	HOME2_HUMAN	Homer protein homolog 2	349266	400319	319918	1571246	1.1867e+06	1.21004e+06	356501	1.32266e+06	3.71012	1.72811e-05	res	U
Q8N357	Solute carrier family 35 member F6	P51508	ZNF81_HUMAN	Zinc finger protein 81		241961	171864	662576	698305	940212	206912	767031	3.70704	0.00340848	res	U
P62253	Ubiquitin-conjugating enzyme E2 G1	P01137	TGFB1_HUMAN	Transforming growth factor beta-1 proprotein	505319	513290	437764	1.79401e+06	1700058	1.89326e+06	485457	1.79578e+06	3.69915	7.21119e-06	res	U
P55789	FAD-linked sulfhydryl oxidase ALR	Q8IXW5	RPAP2_HUMAN	Putative RNA polymerase II subunit B1 CTD phosphatase RPAP2	3.62174e+06	7755930	7701350	1298850688	1085516032	1142963584	6.35967e+06	2.35155e+07	3.69759	0.00231261	res	U
O43493	Trans-Golgi network integral membrane protein 2	P30414	NKTR_HUMAN	NK-tumor recognition protein	891101	2.01651e+06	878219	1298850688	1085516032	1142963584	1261943	4.5487e+06	3.60452	0.000229976	res	U
O96013	Serine/threonine-protein kinase PAK 4	O14936	CSKP_HUMAN	Peripheral plasma membrane protein CASK	1569674	1.36871e+06	1.32231e+06	1.40199e+06	1.59727e+06	12205450	1.42023e+06	5.06824e+06	3.5686	0.212912
Q7L5Y9	E3 ubiquitin-protein transferase MAEA	Q14692	BMS1_HUMAN	Ribosome biogenesis protein BMS1 homolog	1.62411e+06	1.38942e+06	1.14498e+06	1298850688	1085516032	1142963584	1.38617e+06	4.87817e+06	3.51917	0.00518551	res	U
O96008	Mitochondrial import receptor subunit TOM40 homolog	P18858	DNLI1_HUMAN	DNA ligase 1	927580	1.00831e+06	879150	980436	7682425	1222728	938348	3.2952e+06	3.5117	0.271847
O95476	CTD nuclear envelope phosphatase 1	Q5TEC6	H3PS2_HUMAN	Histone HIST2H3PS2	4.22224e+06	3.66546e+06	4060882	1298850688	1085516032	1142963584	3.98286e+06	1.3868e+07	3.48192	0.00200438	res	U
Q7SIH1	Alpha-2-macroglobulin	P34931	HS71L_HUMAN	Heat shock 70 kDa protein 1-like	5.33425e+06	5305848	6.25788e+06	1298850688	1085516032	1142963584	5.63266e+06	1.95621e+07	3.47298	0.000830538	res	U
Q9BYN8	28S ribosomal protein S26, mitochondrial	Q9NSC5	HOME3_HUMAN	Homer protein homolog 3	366816	143673	303558	330760	1.32757e+06	1.1624e+06	271349	940240	3.46506	0.0455005	res	U
P32926	Desmoglein-3	P27216	ANX13_HUMAN	Annexin A13	3.30764e+06	3.99973e+06	3.0099e+06	1298850688	1085516032	1142963584	3.43909e+06	11862622	3.44935	1.00165e-05	res	U
P84077	ADP-ribosylation factor 1	Q8WXG6	MADD_HUMAN	MAP kinase-activating death domain protein	135656	175325	139086	1.06137e+06	268030	194230	150022	507878	3.38534	0.141352
Q9BWH2	FUN14 domain-containing protein 2	Q9NSD9	SYFB_HUMAN	Phenylalanine--tRNA ligase beta subunit	5.12435e+06	5329797	4.43834e+06	1298850688	1085516032	1142963584	4964163	1.65557e+07	3.33504	2.60505e-05	res	U
P11047	Laminin subunit gamma-1	Q02388	CO7A1_HUMAN	Collagen alpha-1(VII) chain	281156	358657	309723	1.01201e+06	1.07306e+06	1.0734e+06	316512	1.05282e+06	3.32634	1.9383e-08	res	U
Q13163	Dual specificity mitogen-activated protein kinase kinase 5	Q15118	PDK1_HUMAN	[Pyruvate dehydrogenase (acetyl-transferring)] kinase isozyme 1, mitochondrial	93673.4	70762.9	97611.5	345545	263600	259877	87349.3	289674	3.31628	0.00172393	res	U
P09960	Leukotriene A-4 hydrolase	P38570	ITAE_HUMAN	Integrin alpha-E	5.79735e+06	5480003	5.39867e+06	1298850688	1085516032	1142963584	5558676	1.84167e+07	3.31314	1.97983e-06	res	U
O60814;P57053;P58876;P62807;Q5QNW6;Q93079;Q99877;Q99879;Q99880	Histone H2B type 1-K;Histone H2B type F-S;Histone H2B type 1-D;Histone H2B type 1-C/E/F/G/I;Histone H2B type 2-F;Histone H2B type 1-H;Histone H2B type 1-N;Histone H2B type 1-M;Histone H2B type 1-L	Q96FZ7	CHMP6_HUMAN	Charged multivesicular body protein 6	1.15305e+06	809949	636970	1298850688	1085516032	1142963584	866657	2.85138e+06	3.29009	0.00694197	res	U
Q86UF1	Tetraspanin-33	Q08623	HDHD1_HUMAN	Pseudouridine-5'-phosphatase	425612	231638	566576	1.90458e+06	1.23547e+06	869578	407942	1.33654e+06	3.27631	0.00235854	res	U
P15289	Arylsulfatase A	Q5W0V3	F16B1_HUMAN	Protein FAM160B1	405815	490382	398230	1.52275e+06	1352258	1.36226e+06	431475	1.41242e+06	3.27347	4.74697e-05	res	U
Q99828	Calcium and integrin-binding protein 1	Q9BRU9	UTP23_HUMAN	rRNA-processing protein UTP23 homolog	1.15962e+06	931151	991955	1298850688	1085516032	1142963584	1.02758e+06	3.34747e+06	3.25764	1.59342e-05	res	U
Q5VT66	Mitochondrial amidoxime-reducing component 1	Q9ULX5	RN112_HUMAN	RING finger protein 112	317832	270050	439794	1155629	1052369	1.12685e+06	342559	1.11162e+06	3.24504	8.86285e-05	res	U
P51114	Fragile X mental retardation syndrome-related protein 1	Q96T37	RBM15_HUMAN	RNA-binding protein 15	1.56868e+06	1.24971e+06	1.85825e+06	1298850688	1085516032	1142963584	1.55888e+06	5.03859e+06	3.23219	0.225499
Q13526	Peptidyl-prolyl cis-trans isomerase NIMA-interacting 1	Q4L235	ACSF4_HUMAN	Beta-alanine-activating enzyme	19163.1	12114.4	8909.12	78553.5	27559.8	23770.6	13395.5	43294.6	3.23202	0.0239181	res	U
Q6RW13	Type-1 angiotensin II receptor-associated protein	B2RTY4	MYO9A_HUMAN	Unconventional myosin-IXa	66787.9	279393	23665.7	466958		328851	123282	397904	3.22759	0.239045
P46776	60S ribosomal protein L27a	Q9Y4E6	WDR7_HUMAN	WD repeat-containing protein 7	89890.7	311568	186080	299938	955404	634964	195846	630102	3.21733	0.0117176	res	U
Q6UXV4	MICOS complex subunit MIC27	Q9H967	WDR76_HUMAN	WD repeat-containing protein 76	871871	935651	789927	2.5336e+06	2692235	3.03259e+06	865816	2.75281e+06	3.17943	0.00907576	res	U
Q9UI14	Prenylated Rab acceptor protein 1	O00182	LEG9_HUMAN	Galectin-9	453621	253217	589621	1.45616e+06	1.29656e+06	1.36815e+06	432153	1.37362e+06	3.17856	0.000208804	res	U
Q96CW5	Gamma-tubulin complex component 3	Q9Y4F5	C170B_HUMAN	Centrosomal protein of 170 kDa protein B	28307.2	66364.1	70578.4	107791	40440.9	369451	55083.2	172561	3.13273	0.250691
Q6NW34	Nucleolus and neural progenitor protein	P46821	MAP1B_HUMAN	Microtubule-associated protein 1B	1.16229e+06	1.18438e+06	1.32911e+06	1298850688	1085516032	1142963584	1.22526e+06	3.83747e+06	3.13196	1.35205e-06	res	U
O14972	Vacuolar protein sorting-associated protein 26C	Q9NQ87	HEYL_HUMAN	Hairy/enhancer-of-split related with YRPW motif-like protein	1.21249e+06	1.09867e+06	1253795	1298850688	1085516032	1142963584	1.18832e+06	3.72e+06	3.13047	4.75773e-07	res	U
Q6BDS2	UHRF1-binding protein 1	P11166	GTR1_HUMAN	Solute carrier family 2, facilitated glucose transporter member 1	9457080	10263660	9976743	1298850688	1085516032	1142963584	9899161	30949678	3.1265	2.00722e-06	res	U
O75164	Lysine-specific demethylase 4A	Q69YH5	CDCA2_HUMAN	Cell division cycle-associated protein 2	637536	627895	749854	2.0218e+06	2.00846e+06	2.18669e+06	671762	2.07232e+06	3.0849	9.42907e-08	res	U
Q9UJU6	Drebrin-like protein	P19320	VCAM1_HUMAN	Vascular cell adhesion protein 1	453525	501167	90699.7	1.04274e+06	1.17308e+06	992184	348464	1.06933e+06	3.06871	0.0228163	res	U
Q6PK18	2-oxoglutarate and iron-dependent oxygenase domain-containing protein 3	Q14680	MELK_HUMAN	Maternal embryonic leucine zipper kinase	259747	266510	272632	535041	1.65424e+06	259250	266296	816177	3.06492	0.0420943	res	U
P48960	Adhesion G protein-coupled receptor E5	Q969E2	SCAM4_HUMAN	Secretory carrier-associated membrane protein 4	1058632	1.13771e+06	1.0351e+06	1298850688	1085516032	1142963584	1.07715e+06	3.2927e+06	3.05687	2.10526e-05	res	U
Q12931	Heat shock protein 75 kDa, mitochondrial	O60488	ACSL4_HUMAN	Long-chain-fatty-acid--CoA ligase 4	1.09771e+06	710761	814279	2.16314e+06	664652	5.18025e+06	874250	2.66935e+06	3.0533	0.188499
Q02809	Procollagen-lysine,2-oxoglutarate 5-dioxygenase 1	P07948	LYN_HUMAN	Tyrosine-protein kinase Lyn	645904	975799	859320	2.51031e+06	2.27226e+06	2.74061e+06	827008	2.50773e+06	3.03229	5.64882e-05	res	U
A0FGR8	Extended synaptotagmin-2	Q7SIH1	A2MG_BOVIN	Alpha-2-macroglobulin	190682	209652	232773	679048	579662	658162	211035	638957	3.02773	9.05957e-06	res	U
Q8NFZ8	Cell adhesion molecule 4	Q70E73	RAPH1_HUMAN	Ras-associated and pleckstrin homology domains-containing protein 1	216052	127711	193749	520610	513234	585426	179171	539757	3.01253	0.000778923	res	U
P56211	cAMP-regulated phosphoprotein 19	Q9NZC3	GDE1_HUMAN	Glycerophosphodiester phosphodiesterase 1	118702	212588	92469.5	543824	453174	276317	141253	424439	3.00481	0.00219833	res	U
Q8WWI5	Choline transporter-like protein 1	O95260	ATE1_HUMAN	Arginyl-tRNA--protein transferase 1	1.06258e+06	1.505e+06	853118	2614105	4.38677e+06	3.25698e+06	1.14023e+06	3.41929e+06	2.99876	0.00537099	res	U
A6NGR9	Maestro heat-like repeat-containing protein family member 6	P15309	PPAP_HUMAN	Prostatic acid phosphatase	185675	147466	165842	643929	448602	394909	166328	495813	2.98094	0.00428796	res	U
O95405	Zinc finger FYVE domain-containing protein 9	O60879	DIAP2_HUMAN	Protein diaphanous homolog 2	625100	452495	714072	1862438	1.66907e+06	1.79165e+06	597222	1.77438e+06	2.97106	0.00178109	res	U
O75616	GTPase Era, mitochondrial	Q8NFZ8	CADM4_HUMAN	Cell adhesion molecule 4	110490	54125.6	66182.9	258918	53853.6	371508	76932.9	228093	2.96483	0.0331265	res	U
P49748	Very long-chain specific acyl-CoA dehydrogenase, mitochondrial	P62805	H4_HUMAN	Histone H4	28883220	25137266	27209274	1298850688	1085516032	1142963584	2.70766e+07	8.02534e+07	2.96394	4.16744e-09	res	U
P43487	Ran-specific GTPase-activating protein	Q9UPU7	TBD2B_HUMAN	TBC1 domain family member 2B		172614	154974		401414	569286	163794	485350	2.96318	0.0510412
Q8TBN0	Guanine nucleotide exchange factor for Rab-3A	Q13268	DHRS2_HUMAN	Dehydrogenase/reductase SDR family member 2, mitochondrial	1.2616e+06	1185617	1.17011e+06	1298850688	1085516032	1142963584	1.20578e+06	3.56579e+06	2.95726	7.53221e-06	res	U
O75044	SLIT-ROBO Rho GTPase-activating protein 2	O94953	KDM4B_HUMAN	Lysine-specific demethylase 4B	242317	360060	162375	642818	814738	794176	254917	750577	2.94439	1.05878e-05	res	U
P11021	Endoplasmic reticulum chaperone BiP	Q9P2H3	IFT80_HUMAN	Intraflagellar transport protein 80 homolog		44582.6	58769.7	202525	101605		51676.2	152065	2.94265	0.0724605
Q6P1N9	Putative deoxyribonuclease TATDN1	Q96HA7	TONSL_HUMAN	Tonsoku-like protein	839706	756017	859860	1298850688	1085516032	1142963584	818527	2.40502e+06	2.93822	0.0105046	res	U
P14854	Cytochrome c oxidase subunit 6B1	Q8IVG5	SAM9L_HUMAN	Sterile alpha motif domain-containing protein 9-like	112275	120830	155278	131055	445482	563144	129461	379894	2.93444	0.0463346	res	U
Q16134	Electron transfer flavoprotein-ubiquinone oxidoreductase, mitochondrial	Q9UJ14	GGT7_HUMAN	Glutathione hydrolase 7	152806	249058	153929	220308	947866	458315	185264	542163	2.92643	0.0448788	res	U
Q9Y496	Kinesin-like protein KIF3A	P07311	ACYP1_HUMAN	Acylphosphatase-1	583720	500761	585638	1.43971e+06	1.61006e+06	1.80955e+06	556706	1.61977e+06	2.90957	0.00121622	res	U
Q15287	RNA-binding protein with serine-rich domain 1	P18615	NELFE_HUMAN	Negative elongation factor E	1.38185e+06	1.46563e+06	19912662	1298850688	1085516032	1142963584	7.58671e+06	2.18244e+07	2.87666	0.0230683	res	U
Q9BZ23	Pantothenate kinase 2, mitochondrial	Q9NVM9	INT13_HUMAN	Integrator complex subunit 13	1.04713e+06	1238480	1.03876e+06	1298850688	1085516032	1142963584	1.10812e+06	3.18386e+06	2.8732	0.000100504	res	U
O15460	Prolyl 4-hydroxylase subunit alpha-2	P07996	TSP1_HUMAN	Thrombospondin-1	148688	129658	125362	353350	415208	386165	134569	384907	2.86029	2.82976e-06	res	U
Q96E39	RNA binding motif protein, X-linked-like-1	O00462	MANBA_HUMAN	Beta-mannosidase	69207.2	142033	96534.7	332456	304229	240862	102591	292516	2.85127	0.00310839	res	U
O75192	Peroxisomal membrane protein 11A	Q8NHU6	TDRD7_HUMAN	Tudor domain-containing protein 7	1.01459e+06	873674	1.05283e+06	2882153	2616364	2.88433e+06	980364	2.79428e+06	2.85025	3.69072e-08	res	U
Q92882	Osteoclast-stimulating factor 1	Q9UMW8	UBP18_HUMAN	Ubl carboxyl-terminal hydrolase 18	419823	527558	537300	1298850688	1085516032	1142963584	494894	1.40907e+06	2.84722	0.397317
P07199	Major centromere autoantigen B	Q12851	M4K2_HUMAN	Mitogen-activated protein kinase kinase kinase kinase 2	26631.8	107468	126156	133743	358701	247183	86751.8	246542	2.84193	0.021571	res	U
Q6QNY0	Biogenesis of lysosome-related organelles complex 1 subunit 3	P11474	ERR1_HUMAN	Steroid hormone receptor ERR1	91098.1	102861	120455	284641	299212	308431	104805	297428	2.83792	2.72388e-06	res	U
Q9NRN7	L-aminoadipate-semialdehyde dehydrogenase-phosphopantetheinyl transferase	Q12894	IFRD2_HUMAN	Interferon-related developmental regulator 2	539391	566650	553484	1.02027e+06	2.48281e+06	1.20241e+06	553175	1.5685e+06	2.83544	0.0198357	res	U
Q9NSB8	Homer protein homolog 2	P07305	H10_HUMAN	Histone H1.0	1.64858e+06	1.43288e+06	1556238	1298850688	1085516032	1142963584	1.5459e+06	4.38113e+06	2.83403	0.00116265	res	U
Q8IYR2	SET and MYND domain-containing protein 4	O43353	RIPK2_HUMAN	Receptor-interacting serine/threonine-protein kinase 2	719595	472642	573060	1.66797e+06	1.70682e+06	1.62469e+06	588432	1.66649e+06	2.83209	0.000169682	res	U
Q4U2R6	39S ribosomal protein L51, mitochondrial	O60262	GBG7_HUMAN	Guanine nucleotide-binding protein G(I)/G(S)/G(O) subunit gamma-7		563738	852857	2.55738e+06		1.44826e+06	708297	2.00282e+06	2.82765	0.0299922	res	U
Q7L592	Protein arginine methyltransferase NDUFAF7, mitochondrial	P16402	H13_HUMAN	Histone H1.3	5.02349e+06	4796032	5.444e+06	1298850688	1085516032	1142963584	5.08784e+06	1.43845e+07	2.82723	8.03068e-07	res	U
Q9Y5X1	Sorting nexin-9	Q14CX7	NAA25_HUMAN	N-alpha-acetyltransferase 25, NatB auxiliary subunit	1.02572e+06	774462	989792	2.28374e+06	2.93119e+06	2.66856e+06	929992	2.62783e+06	2.82565	4.41339e-05	res	U
P00846	ATP synthase subunit a	O14493	CLD4_HUMAN	Claudin-4	1.07436e+06	1.06877e+06	920026	1298850688	1085516032	1142963584	1.02105e+06	2.87966e+06	2.82029	0.005267	res	U
Q12788	Transducin beta-like protein 3	P16403	H12_HUMAN	Histone H1.2	12378270	11681342	11627312	1298850688	1085516032	1142963584	1.18956e+07	33422722	2.80966	4.46177e-07	res	U
Q15404	Ras suppressor protein 1	Q9BZL4	PP12C_HUMAN	Protein phosphatase 1 regulatory subunit 12C	170149	135745	267631	1.17575e+06	185565	247114	191175	536142	2.80445	0.14989
Q13488	V-type proton ATPase 116 kDa subunit a3	O94952	FBX21_HUMAN	F-box only protein 21	663961	640590	406777	1.89365e+06	1.40525e+06	1.49871e+06	570443	1.5992e+06	2.80344	0.00047835	res	U
Q9NRF9	DNA polymerase epsilon subunit 3	Q14966	ZN638_HUMAN	Zinc finger protein 638	1.96318e+06	1984938	1.46176e+06	1298850688	1085516032	1142963584	1.80329e+06	5.05098e+06	2.80098	0.0066875	res	U
P21397	Amine oxidase [flavin-containing] A	P54132	BLM_HUMAN	Bloom syndrome protein	194942	231090	221716	561500	609004	643378	215916	604627	2.80029	5.03311e-06	res	U
P49914	5-formyltetrahydrofolate cyclo-ligase	P49585	PCY1A_HUMAN	Choline-phosphate cytidylyltransferase A	2.87493e+06	2695434	2.76981e+06	1298850688	1085516032	1142963584	2.78006e+06	7.77418e+06	2.79641	0.0798995
Q7Z7H5	Transmembrane emp24 domain-containing protein 4	P48449	LSS_HUMAN	Lanosterol synthase	3.30582e+06	5.0049e+06	4.16945e+06	1298850688	1085516032	1142963584	4.16005e+06	1.16023e+07	2.78899	0.0597662
Q8NEZ5	F-box only protein 22	Q5EBL4	RIPL1_HUMAN	RILP-like protein 1	336064	235039	203310	677348	715277	761074	258138	717899	2.78107	2.67979e-06	res	U
P78356	Phosphatidylinositol 5-phosphate 4-kinase type-2 beta	Q9NWS6	F118A_HUMAN	Protein FAM118A	92994.5	125568	95942.2	187123	267820	415640	104835	290194	2.76811	0.0225503	res	U
O95376	E3 ubiquitin-protein ligase ARIH2	Q96Q15	SMG1_HUMAN	Serine/threonine-protein kinase SMG1	384869	422521	357217	1.99906e+06	488765	732218	388202	1.07335e+06	2.76492	0.0819596
O14732	Inositol monophosphatase 2	P08648	ITA5_HUMAN	Integrin alpha-5	520644	456576	436229	1.12203e+06	812434	1969132	471150	1.3012e+06	2.76175	0.0436291	res	U
P28676	Grancalcin	Q92610	ZN592_HUMAN	Zinc finger protein 592	96339.4	162902	95451.4	227423	551055	199812	118231	326097	2.75813	0.0493024	res	U
Q9GZT3	SRA stem-loop-interacting RNA-binding protein, mitochondrial	Q92504	S39A7_HUMAN	Zinc transporter SLC39A7	625542	450589	1.17418e+06	2.82094e+06	2.16663e+06	1212942	750103	2.06684e+06	2.75541	0.0156041	res	U
Q15366	Poly(rC)-binding protein 2	Q8N3C0	ASCC3_HUMAN	Activating signal cointegrator 1 complex subunit 3	675535	345439	492781	1298850688	1085516032	1142963584	504585	1.39033e+06	2.75539	0.0961776
P03952	Plasma kallikrein	P68431	H31_HUMAN	Histone H3.1	42622972	41087956	35221520	1298850688	1085516032	1142963584	3.96441e+07	1.07643e+08	2.71524	0.000183738	res	U
Q12824	SWI/SNF-related matrix-associated actin-dependent regulator of chromatin subfamily B member 1	Q5JTD0	TJAP1_HUMAN	Tight junction-associated protein 1	932888	675503	402527	393465	2.21347e+06	2.8148e+06	670306	1.80725e+06	2.69615	0.140561
P00966	Argininosuccinate synthase	Q8IUC4	RHPN2_HUMAN	Rhophilin-2	48033.9	140917	230772	365085	417453	348088	139908	376875	2.69374	0.000111399	res	U
Q5RHP9	Glutamate-rich protein 3	P10412	H14_HUMAN	Histone H1.4	8112939	8301295	8960068	1298850688	1085516032	1142963584	8.4581e+06	22647244	2.67758	0.00131574	res	U
Q5RKV6	Exosome complex component MTR3	Q8N7H5	PAF1_HUMAN	RNA polymerase II-associated factor 1 homolog	848648	723661	646671	1.84219e+06	1.57778e+06	2503864	739660	1.97461e+06	2.66962	0.0123385	res	U
P30260	Cell division cycle protein 27 homolog	Q15526	SURF1_HUMAN	Surfeit locus protein 1	709231	769048	983508	555296	4.52006e+06	1496415	820596	2.19059e+06	2.66951	0.149235
Q14914	Prostaglandin reductase 1	Q96FL8	S47A1_HUMAN	Multidrug and toxin extrusion protein 1	189180	242381	263430	529194	576750	748382	231664	618109	2.66813	0.0204871	res	U
Q8TB72	Pumilio homolog 2	Q9NVH0	EXD2_HUMAN	Exonuclease 3'-5' domain-containing protein 2	352579	446155	400453	740649	1474314	976614	399729	1.06386e+06	2.66145	0.0449049	res	U
Q5T7M9	Divergent protein kinase domain 1A	Q6Q0C0	TRAF7_HUMAN	E3 ubiquitin-protein ligase TRAF7	583835	659414	315732	1146967	1.43339e+06	1.5595e+06	519660	1.37995e+06	2.65549	0.000241309	res	U
Q6Q759	Sperm-associated antigen 17	Q9UPY8	MARE3_HUMAN	Microtubule-associated protein RP/EB family member 3	176627	175858	222071	537665	468126	519185	191519	508325	2.65418	0.00133202	res	U
P11474	Steroid hormone receptor ERR1	Q13488	VPP3_HUMAN	V-type proton ATPase 116 kDa subunit a3	517072	346312	544063	899324	1.38375e+06	1446151	469149	1.24308e+06	2.64964	0.000623742	res	U
Q9H3H3	UPF0696 protein C11orf68	Q8WU76	SCFD2_HUMAN	Sec1 family domain-containing protein 2	495465	593452	441598	846865	1.57586e+06	1.62492e+06	510172	1.34921e+06	2.64463	0.0211394	res	U
Q99674	Cell growth regulator with EF hand domain protein 1	P30613	KPYR_HUMAN	Pyruvate kinase PKLR	582028	413118	525133	1.2835e+06	1.59407e+06	1.14143e+06	506759	1.33967e+06	2.64359	0.00026095	res	U
P00813	Adenosine deaminase	Q9BTV4	TMM43_HUMAN	Transmembrane protein 43	4.5852e+06	4707132	4480718	1298850688	1085516032	1142963584	4.59102e+06	12089218	2.63323	0.000296248	res	U
Q02388	Collagen alpha-1(VII) chain	Q9UK53	ING1_HUMAN	Inhibitor of growth protein 1	239059	17627.9	249586	457530	454621	419662	168758	443938	2.63062	0.00105703	res	U
Q9H977	WD repeat-containing protein 54	O75146	HIP1R_HUMAN	Huntingtin-interacting protein 1-related protein	859589	700070	1.0625e+06	2.21341e+06	2.63149e+06	2042839	874053	2.29591e+06	2.62674	1.95766e-05	res	U
Q6NUQ1	RAD50-interacting protein 1	P26572	MGAT1_HUMAN	Alpha-1,3-mannosyl-glycoprotein 2-beta-N-acetylglucosaminyltransferase	585534	647260	644247	1.96146e+06	1.48089e+06	1.46596e+06	625680	1.6361e+06	2.61492	0.000191981	res	U
Q969S8	Polyamine deacetylase HDAC10	Q68DQ2	CRBG3_HUMAN	Very large A-kinase anchor protein	145146	131069	138800	360066	399900	325038	138339	361668	2.61437	1.28929e-05	res	U
Q96NE9	FERM domain-containing protein 6	Q3MIT2	PUS10_HUMAN	tRNA pseudouridine synthase Pus10	288315	281743	192578	297891	834616	856840	254212	663116	2.60852	0.0621837
Q0VAQ4	Small cell adhesion glycoprotein	Q15149	PLEC_HUMAN	Plectin	6804991	6069624	7528581	1298850688	1085516032	1142963584	6.80107e+06	1.77368e+07	2.60795	0.10763
P55795	Heterogeneous nuclear ribonucleoprotein H2	Q9H0A0	NAT10_HUMAN	RNA cytidine acetyltransferase	2.86129e+06	2.29317e+06	3.06907e+06	1298850688	1085516032	1142963584	2.74118e+06	7.10933e+06	2.59353	0.0114764	res	U
P62491	Ras-related protein Rab-11A	Q13308	PTK7_HUMAN	Inactive tyrosine-protein kinase 7	1892117	1.89474e+06	1.75684e+06	1298850688	1085516032	1142963584	1.8479e+06	4.78492e+06	2.58938	6.45625e-05	res	U
Q3ZBS7	Vitronectin	P02081	HBBF_BOVIN	Hemoglobin fetal subunit beta	7294468	7400585	7345899	1298850688	1085516032	1142963584	7346984	1.90091e+07	2.58733	6.87824e-06	res	U
Q9NRZ9	Lymphoid-specific helicase	Q8NI35	INADL_HUMAN	InaD-like protein	64131.6	65802.7	38487.2	142330	179880	113446	56140.5	145219	2.5867	0.0283288	res	U
O43657	Tetraspanin-6	O95425	SVIL_HUMAN	Supervillin	323772	719130	310953	211892	2.76445e+06	524016	451285	1.16678e+06	2.58547	0.207059
P62495	Eukaryotic peptide chain release factor subunit 1	P63165	SUMO1_HUMAN	Small ubiquitin-related modifier 1	2.52831e+06	2411293	2755321	1298850688	1085516032	1142963584	2.56497e+06	6.62473e+06	2.58277	0.131817
P03928	ATP synthase protein 8	O43688	PLPP2_HUMAN	Phospholipid phosphatase 2	1.68973e+06	1403392	1.46038e+06	1298850688	1085516032	1142963584	1.51784e+06	3.91618e+06	2.58011	0.0192451	res	U
Q9UPQ8	Dolichol kinase	Q53S08	RAB6D_HUMAN	Ras-related protein Rab-6D	5493335	5855936	5553742	1298850688	1085516032	1142963584	5.63434e+06	1.45294e+07	2.57873	0.00360154	res	U
Q9NUB1	Acetyl-coenzyme A synthetase 2-like, mitochondrial	P36507	MP2K2_HUMAN	Dual specificity mitogen-activated protein kinase kinase 2	4.82898e+06	5.0108e+06	4854608	1298850688	1085516032	1142963584	4898129	12585281	2.56941	5.73661e-05	res	U
O60907	F-box-like/WD repeat-containing protein TBL1X	P46013	KI67_HUMAN	Proliferation marker protein Ki-67	1.35289e+06	772829	1.31693e+06	2.64168e+06	2.91357e+06	3.23852e+06	1.14755e+06	2.93126e+06	2.55436	8.03779e-07	res	U
Q01130	Serine/arginine-rich splicing factor 2	Q8WWI1	LMO7_HUMAN	LIM domain only protein 7	392834	370422	326781	772082	869477	1.12513e+06	363346	922230	2.53816	0.00261647	res	U
Q9H8M7	Ubiquitin carboxyl-terminal hydrolase MINDY-3	L0R8F8	MIDUO_HUMAN	MIEF1 upstream open reading frame protein	371383	238030	460876	766762	985776	959967	356763	904168	2.53437	0.0364651	res	U
O43272	Proline dehydrogenase 1, mitochondrial	Q68CZ6	HAUS3_HUMAN	HAUS augmin-like complex subunit 3	515518	574596	491330	1.17977e+06	1.43134e+06	1.39648e+06	527148	1.33586e+06	2.53413	1.46932e-05	res	U
Q9UMY1	Nucleolar protein 7	Q8N0W3	FCSK_HUMAN	L-fucose kinase	220110		206775	596906	482861		213442	539883	2.52941	0.0108298	res	U
P61960	Ubiquitin-fold modifier 1	Q9HCJ5	ZSWM6_HUMAN	Zinc finger SWIM domain-containing protein 6	1.66608e+06	1.641e+06	1.80636e+06	1298850688	1085516032	1142963584	1.70448e+06	4.29767e+06	2.52139	1.25688e-07	res	U
P68366	Tubulin alpha-4A chain	O14983	AT2A1_HUMAN	Sarcoplasmic/endoplasmic reticulum calcium ATPase 1	693090	518724	593616	1.87074e+06	1.29423e+06	1.37504e+06	601810	1.51334e+06	2.51464	0.00325723	res	U
O60683	Peroxisome biogenesis factor 10	P48163	MAOX_HUMAN	NADP-dependent malic enzyme	1429796	1.47605e+06	1.41615e+06	1298850688	1085516032	1142963584	1.44067e+06	3.61865e+06	2.51179	0.055188
Q14966	Zinc finger protein 638	Q9BXW9	FACD2_HUMAN	Fanconi anemia group D2 protein	387966	403250	480861	896187	1.33774e+06	955516	424026	1.06315e+06	2.50727	0.000573223	res	U
Q6DKJ4	Nucleoredoxin	Q08999	RBL2_HUMAN	Retinoblastoma-like protein 2	161655	134340	188599	102340	588076	521459	161531	403959	2.50081	0.0909547
P56378	ATP synthase subunit ATP5MJ, mitochondrial	Q96B70	LENG9_HUMAN	Leukocyte receptor cluster member 9	161261	86645.4	189026	267226	521817	303192	145644	364078	2.49978	0.00847163	res	U
Q5HYI7	Metaxin-3	O15066	KIF3B_HUMAN	Kinesin-like protein KIF3B	214724	213387	157938	504731	515067	443842	195349	487880	2.49747	3.14842e-06	res	U
Q9ULV8	E3 ubiquitin-protein ligase CBL-C	Q8NB49	AT11C_HUMAN	Phospholipid-transporting ATPase IG	148319	187711	240430	630919	328031		192153	479475	2.49527	0.127188
P02070	Hemoglobin subunit beta	Q13671	RIN1_HUMAN	Ras and Rab interactor 1	23354	98965	146353	149271	301060	220070	89557.2	223467	2.49524	0.001976	res	U
P62861	40S ribosomal protein S30	Q96FV9	THOC1_HUMAN	THO complex subunit 1	999671	1.16703e+06	854728	1.97016e+06	3.0124e+06	2551775	1.00714e+06	2.51144e+06	2.49363	0.0034546	res	U
A0AVF1	Intraflagellar transport protein 56	P42858	HD_HUMAN	Huntingtin	2267973	2.48001e+06	1.91502e+06	1298850688	1085516032	1142963584	2.221e+06	5.53475e+06	2.49201	0.00276424	res	U
O14647	Chromodomain-helicase-DNA-binding protein 2	P35568	IRS1_HUMAN	Insulin receptor substrate 1	10780.6	41868.2	40566.5	116442	77293.7	38557.1	31071.8	77431	2.492	0.0240816	res	U
Q92968	Peroxisomal membrane protein PEX13	O95602	RPA1_HUMAN	DNA-directed RNA polymerase I subunit RPA1	3.58647e+06	3.22047e+06	3.16422e+06	1298850688	1085516032	1142963584	3.32372e+06	8.27463e+06	2.48957	0.000264293	res	U
P02081	Hemoglobin fetal subunit beta	Q92575	UBXN4_HUMAN	UBX domain-containing protein 4	2.3559e+06	4.56642e+06	2.76568e+06	1298850688	1085516032	1142963584	3.22933e+06	8025150	2.48508	0.00040251	res	U
Q15836	Vesicle-associated membrane protein 3	Q8TCG1	CIP2A_HUMAN	Protein CIP2A	1.19498e+06	1.25075e+06	732316	2.92929e+06	2.26809e+06	2684605	1.05935e+06	2627329	2.48014	5.34163e-06	res	U
Q8IZU8	Dermatan-sulfate epimerase-like protein	O95229	ZWINT_HUMAN	ZW10 interactor	1.05003e+06	787231	1.86961e+06	1298850688	1085516032	1142963584	1.23562e+06	3.06334e+06	2.47918	0.00165681	res	U
Q562E7	WD repeat-containing protein 81	P35030	TRY3_HUMAN	Trypsin-3		674200	69512.4	1.07209e+06	818749	871937	371856	920925	2.47656	0.0488731	res	U
Q8TEM1	Nuclear pore membrane glycoprotein 210	P36956	SRBP1_HUMAN	Sterol regulatory element-binding protein 1	160556	173998	130468	155362	498321	495145	155007	382943	2.47048	0.0560684
O94952	F-box only protein 21	Q9BRZ2	TRI56_HUMAN	E3 ubiquitin-protein ligase TRIM56	1980480	2208181	1.51193e+06	1298850688	1085516032	1142963584	1.9002e+06	4.68616e+06	2.46615	0.000581806	res	U
Q15654	Thyroid receptor-interacting protein 6	Q96EV8	DTBP1_HUMAN	Dysbindin	133037	228329	105602	149226	842363	155859	155656	382483	2.45723	0.252539
Q9BSR8	Protein YIPF4	Q8WZA1	PMGT1_HUMAN	Protein O-linked-mannose beta-1,2-N-acetylglucosaminyltransferase 1	436012	324982	239891	659813	858019	937684	333629	818505	2.45334	0.0103644	res	U
Q13242	Serine/arginine-rich splicing factor 9	Q8N8R5	CB069_HUMAN	UPF0565 protein C2orf69	540258	435685	434893	1.0189e+06	1511986	929502	470279	1.15346e+06	2.45272	0.00330322	res	U
Q6NW29	RWD domain-containing protein 4	Q96II8	LRCH3_HUMAN	DISP complex protein LRCH3	428358	481086	370944	1.01195e+06	803957	1.31732e+06	426796	1.04441e+06	2.44709	0.0418337	res	U
P60033	CD81 antigen	P16104	H2AX_HUMAN;H2A1A_HUMAN	Histone H2AX;Histone H2A type 1-A	201162	330643	340757	787483	720391	623617	290854	710497	2.44279	3.94535e-07	res	U
Q8NAA5	Leucine-rich repeat-containing protein 75A	Q12965	MYO1E_HUMAN	Unconventional myosin-Ie	1.40871e+06	2.13749e+06	968022	1298850688	1085516032	1142963584	1.50474e+06	3.66952e+06	2.43864	2.50787e-05	res	U
Q92804	TATA-binding protein-associated factor 2N	Q08117	TLE5_HUMAN	TLE family member 5	101783	204450	108492	276740	363502	368674	138242	336305	2.43274	0.00687523	res	U
Q7Z2K6	Endoplasmic reticulum metallopeptidase 1	Q96GM8	TOE1_HUMAN	Target of EGR1 protein 1	515322	553328	505257	1.28979e+06	1.34389e+06	1.19517e+06	524636	1.27628e+06	2.43271	1.45075e-05	res	U
Q567V2	Mpv17-like protein 2	O14662	STX16_HUMAN	Syntaxin-16	1.98433e+06	2.61004e+06	1.39358e+06	1.58821e+06	8.11396e+06	4854064	1.99599e+06	4.85208e+06	2.43092	0.138331
P61326	Protein mago nashi homolog	P06868	PLMN_BOVIN	Plasminogen	919685	1.04251e+06	611058	1.85561e+06	2214803	2.16824e+06	857752	2.07955e+06	2.42442	1.31783e-06	res	U
Q8NEK5	Zinc finger protein 548	P00813	ADA_HUMAN	Adenosine deaminase	55761.5	100107		195192	170882	199434	77934.3	188503	2.41874	0.00194841	res	U
Q9UNF0	Protein kinase C and casein kinase substrate in neurons protein 2	Q99956	DUS9_HUMAN	Dual specificity protein phosphatase 9	178677	281721	256684	562447	590843	576751	239027	576680	2.41261	0.000159212	res	U
O60936	Nucleolar protein 3	Q9UGY1	NOL12_HUMAN	Nucleolar protein 12	242161	214066	294923	734991	493363	578953	250383	602436	2.40606	0.000133834	res	U
Q9BRK4	Leucine zipper putative tumor suppressor 2	Q13948	CASP_HUMAN	Protein CASP	4.27279e+06	4.43387e+06	4.1591e+06	1298850688	1085516032	1142963584	4.28859e+06	1.02918e+07	2.39982	0.000118988	res	U
Q9P283	Semaphorin-5B	Q9P0S2	COX16_HUMAN	Cytochrome c oxidase assembly protein COX16 homolog, mitochondrial	280177	203477	204515	584563	355615	709812	229390	549997	2.39765	0.00312917	res	U
P40925	Malate dehydrogenase, cytoplasmic	P83916	CBX1_HUMAN	Chromobox protein homolog 1	1.51815e+06	1600041	1.44129e+06	1298850688	1085516032	1142963584	1.51983e+06	3.638e+06	2.39369	0.270997
Q5W0V3	Protein FAM160B1	P69905	HBA_HUMAN	Hemoglobin subunit alpha	545299	2.12949e+06	467296	1.73763e+06	2931217	2.84531e+06	1.04736e+06	2.50472e+06	2.39146	0.00102535	res	U
O60513	Beta-1,4-galactosyltransferase 4	P16401	H15_HUMAN	Histone H1.5	5.20986e+06	4990219	7.51643e+06	1298850688	1085516032	1142963584	5905505	1.41155e+07	2.39022	5.21998e-06	res	U
Q9UQD0	Sodium channel protein type 8 subunit alpha	P50579	MAP2_HUMAN	Methionine aminopeptidase 2	718819	696274	723260	1.69829e+06	1.59653e+06	1.80761e+06	712784	1.70081e+06	2.38615	0.00122878	res	U
P10636	Microtubule-associated protein tau	Q6N063	OGFD2_HUMAN	2-oxoglutarate and iron-dependent oxygenase domain-containing protein 2	30146.8	262384	228742	510420	286271	446298	173757	414329	2.38453	0.00168755	res	U
Q13268	Dehydrogenase/reductase SDR family member 2, mitochondrial	P01130	LDLR_HUMAN	Low-density lipoprotein receptor	237782	219985	260896	555626	492142	665888	239554	571219	2.38451	0.00075689	res	U
Q17R31	Putative deoxyribonuclease TATDN3	Q92968	PEX13_HUMAN	Peroxisomal membrane protein PEX13	800890	752783	660701	1.42091e+06	1.9182e+06	1.92687e+06	738125	1.75532e+06	2.37809	0.000125764	res	U
Q92817	Envoplakin	Q9Y4C1	KDM3A_HUMAN	Lysine-specific demethylase 3A	298368	332276	317174	806195	758795	682039	315940	749010	2.37074	1.62867e-06	res	U
Q6ISB3	Grainyhead-like protein 2 homolog	P43250	GRK6_HUMAN	G protein-coupled receptor kinase 6	174682	180508	199056	1.03447e+06	79851.4	197263	184749	437194	2.36642	0.181661
P49368	T-complex protein 1 subunit gamma	Q7Z388	D19L4_HUMAN	Probable C-mannosyltransferase DPY19L4	94680.8		44474.9	16333		312048	69577.9	164190	2.35981	0.406614
P50150	Guanine nucleotide-binding protein G(I)/G(S)/G(O) subunit gamma-4	Q99674	CGRE1_HUMAN	Cell growth regulator with EF hand domain protein 1	145131	160825	159966	350709	402737	341415	155307	364954	2.34988	1.13999e-05	res	U
Q9NQ88	Fructose-2,6-bisphosphatase TIGAR	P49419	AL7A1_HUMAN	Alpha-aminoadipic semialdehyde dehydrogenase	18148430	15036954	12550214	1298850688	1085516032	1142963584	1.52452e+07	3.58151e+07	2.34927	0.0766668
P14923	Junction plakoglobin	P78545	ELF3_HUMAN	ETS-related transcription factor Elf-3	291906	276495	339761	782211	659891	686825	302721	709642	2.34421	7.66942e-06	res	U
Q8IVF2	Protein AHNAK2	Q9NP61	ARFG3_HUMAN	ADP-ribosylation factor GTPase-activating protein 3	749160	915366	831640	1.73315e+06	2.13588e+06	1.98139e+06	832055	1.95014e+06	2.34376	0.000194464	res	U
P09382	Galectin-1	P80723	BASP1_HUMAN	Brain acid soluble protein 1	1.70734e+06	1.72436e+06	1756495	1298850688	1085516032	1142963584	1.7294e+06	4.05119e+06	2.34254	6.57726e-05	res	U
Q9P0L0	Vesicle-associated membrane protein-associated protein A	Q5T7M9	DIK1A_HUMAN	Divergent protein kinase domain 1A	2.22376e+06	1507134	4.05191e+06	1298850688	1085516032	1142963584	2.59427e+06	6057917	2.33511	0.0176271	res	U
Q8WZA1	Protein O-linked-mannose beta-1,2-N-acetylglucosaminyltransferase 1	O94761	RECQ4_HUMAN	ATP-dependent DNA helicase Q4	1.57141e+06	1.4625e+06	1.53415e+06	2.907e+06	3.82678e+06	3911883	1522684	3.54855e+06	2.33046	0.000312332	res	U
P22694	cAMP-dependent protein kinase catalytic subunit beta	Q7Z3U7	MON2_HUMAN	Protein MON2 homolog	354158	489167	304502	609256	1.45592e+06	608205	382609	891126	2.32908	0.0541385
Q04446	1,4-alpha-glucan-branching enzyme	Q99453	PHX2B_HUMAN	Paired mesoderm homeobox protein 2B		245749			572135		245749	572135	2.32813	NaN
O00115	Deoxyribonuclease-2-alpha	Q9UJ41	RABX5_HUMAN	Rab5 GDP/GTP exchange factor	554550	474260	519843	2.51894e+06	495945	584377	516217	1.19975e+06	2.32413	0.306801
Q9H165	B-cell lymphoma/leukemia 11A	Q9BZH6	WDR11_HUMAN	WD repeat-containing protein 11	1231079	1.40492e+06	1377505	1.88046e+06	3.99037e+06	3.45561e+06	1.33783e+06	3.10881e+06	2.32377	0.0157859	res	U
O43353	Receptor-interacting serine/threonine-protein kinase 2	Q6NUT3	MFS12_HUMAN	Major facilitator superfamily domain-containing protein 12	71044.1	232913	141997		378184	312666	148651	345425	2.32372	0.000610239	res	U
P26572	Alpha-1,3-mannosyl-glycoprotein 2-beta-N-acetylglucosaminyltransferase	O43493	TGON2_HUMAN	Trans-Golgi network integral membrane protein 2	1665870	1.49831e+06	1.55096e+06	1298850688	1085516032	1142963584	1.57171e+06	3648432	2.32131	0.000434787	res	U
Q8TB37	Iron-sulfur protein NUBPL	Q5SYE7	NHSL1_HUMAN	NHS-like protein 1	597653	440329	536145	1.76752e+06	681147	1.2034e+06	524709	1.21735e+06	2.32005	0.14645
P07305	Histone H1.0	Q8IUW5	RELL1_HUMAN	RELT-like protein 1	144384	221174	238367	414760	399731	585806	201308	466766	2.31866	0.000623152	res	U
Q9Y2R5	28S ribosomal protein S17, mitochondrial	Q96IV0	NGLY1_HUMAN	Peptide-N(4)-(N-acetyl-beta-glucosaminyl)asparagine amidase	289141	499690	288142	315051	1.7548e+06	409794	358991	826550	2.30243	0.187503
Q9BQE3	Tubulin alpha-1C chain	O76095	JTB_HUMAN	Protein JTB	494463	797804	777882	1.16856e+06		2.00728e+06	690050	1.58792e+06	2.30117	0.46005
P46736	Lys-63-specific deubiquitinase BRCC36	P41361	ANT3_BOVIN	Antithrombin-III	4.76661e+06	2.80096e+06	2.08253e+06	1298850688	1085516032	1142963584	3.2167e+06	7.40058e+06	2.30068	0.000185808	res	U
Q9UHY8	Fasciculation and elongation protein zeta-2	O00459	P85B_HUMAN	Phosphatidylinositol 3-kinase regulatory subunit beta	596193	702079	649408	1.32603e+06	1.50082e+06	1.644e+06	649227	1.49029e+06	2.29548	0.000122537	res	U
Q13614	Myotubularin-related protein 2	Q5SXM2	SNPC4_HUMAN	snRNA-activating protein complex subunit 4	330192	472674	252931	1.10563e+06	666672	638506	351932	803601	2.2834	0.0705168
Q96BP2	Coiled-coil-helix-coiled-coil-helix domain-containing protein 1	P49593	PPM1F_HUMAN	Protein phosphatase 1F	500087	439771	475596	935007	1.33406e+06	962285	471818	1.07712e+06	2.28291	0.00898037	res	U
P34931	Heat shock 70 kDa protein 1-like	Q15155	NOMO1_HUMAN	Nodal modulator 1	140785	218024	404750	736492	457169	548492	254520	580718	2.28162	0.001093	res	U
Q9NZN4	EH domain-containing protein 2	Q02539	H11_HUMAN	Histone H1.1	601398	654136	656527	1.44692e+06	1.48631e+06	1.4255e+06	637353	1.45291e+06	2.2796	6.10942e-05	res	U
Q03154	Aminoacylase-1	Q96CM8	ACSF2_HUMAN	Medium-chain acyl-CoA ligase ACSF2, mitochondrial	503078	708578	590128	1.37227e+06	1.40596e+06	1.3277e+06	600595	1.36864e+06	2.27881	2.3375e-05	res	U
Q9Y256	CAAX prenyl protease 2	P49754	VPS41_HUMAN	Vacuolar protein sorting-associated protein 41 homolog	125070	213943	90028.5	283747	337149	355737	143014	325544	2.27632	0.00207221	res	U
Q9BQA1	Methylosome protein 50	Q9UBP0	SPAST_HUMAN	Spastin	840039	851717	620777	724193	3.30476e+06	1230521	770844	1.75316e+06	2.27434	0.177349
O15042	U2 snRNP-associated SURP motif-containing protein	A8MPP1	D11L8_HUMAN;DDX11_HUMAN	Putative ATP-dependent RNA helicase DDX11-like protein 8;ATP-dependent DNA helicase DDX11	395578	304922	388494	856078	751742	865194	362998	824338	2.27092	5.58974e-05	res	U
Q9P0S2	Cytochrome c oxidase assembly protein COX16 homolog, mitochondrial	P19013	K2C4_HUMAN	Keratin, type II cytoskeletal 4	4738915	3.67464e+06	4225345	1298850688	1085516032	1142963584	4.21297e+06	9561644	2.26957	0.000280568	res	U
O15013	Rho guanine nucleotide exchange factor 10	Q9UI14	PRAF1_HUMAN	Prenylated Rab acceptor protein 1	1132046	1.18824e+06	1.01766e+06	2215672	2.82888e+06	2529968	1.11265e+06	2.52484e+06	2.26922	1.46855e-05	res	U
Q9Y2X7	ARF GTPase-activating protein GIT1	O43896	KIF1C_HUMAN	Kinesin-like protein KIF1C	1.49764e+06	1431959	1.44129e+06	1298850688	1085516032	1142963584	1.45696e+06	3.30238e+06	2.26662	0.0195442	res	U
Q86Y07	Serine/threonine-protein kinase VRK2	P55198	AF17_HUMAN	Protein AF-17	82726.8	41708.2	70660.5	97611.1	107271	237303	65031.9	147395	2.2665	0.0437273	res	U
P13645	Keratin, type I cytoskeletal 10	A2RU67	F234B_HUMAN	Protein FAM234B	483520	411332	556055	1.25263e+06	1.03776e+06	994825	483636	1.09507e+06	2.26425	0.00301703	res	U
P41567	Eukaryotic translation initiation factor 1	P23471	PTPRZ_HUMAN	Receptor-type tyrosine-protein phosphatase zeta	1.94955e+06	1.50736e+06	1.54583e+06	1298850688	1085516032	1142963584	1.66758e+06	3.77477e+06	2.26362	4.02024e-05	res	U
Q8WUY8	N-acetyltransferase 14	Q8IVF2	AHNK2_HUMAN	Protein AHNAK2	793447	507777	722224	1.54283e+06	1.62702e+06	1.4088e+06	674483	1.52621e+06	2.26279	8.00211e-07	res	U
O94925	Glutaminase kidney isoform, mitochondrial	Q6YHU6	THADA_HUMAN	Thyroid adenoma-associated protein	681480	949175	734815	1.70472e+06	1.87328e+06	1.75487e+06	788490	1.77762e+06	2.25446	8.64e-07	res	U
Q9NVM9	Integrator complex subunit 13	Q6NUQ1	RINT1_HUMAN	RAD50-interacting protein 1	159740	201220	103335	353253	296532	395690	154765	348492	2.25174	0.000666957	res	U
Q96HA7	Tonsoku-like protein	Q96T58	MINT_HUMAN	Msx2-interacting protein	302208	1.25093e+06	233947	1.12e+06	1.1542e+06	1.74045e+06	595696	1.33822e+06	2.24648	0.000749663	res	U
Q6PCB7	Long-chain fatty acid transport protein 1	Q9H7Z3	NRDE2_HUMAN	Nuclear exosome regulator NRDE2			124630	279951			124630	279951	2.24626	NaN
Q8WUM0	Nuclear pore complex protein Nup133	Q9H9L4	KANL2_HUMAN	KAT8 regulatory NSL complex subunit 2	557669		415122	1.02345e+06		1.15725e+06	486396	1.09035e+06	2.2417	0.331402
P19388	DNA-directed RNA polymerases I, II, and III subunit RPABC1	P46736	BRCC3_HUMAN	Lys-63-specific deubiquitinase BRCC36	1153856	954883	977328	1.91625e+06	1.56535e+06	3432505	1.02869e+06	2.3047e+06	2.24042	0.0440758	res	U
Q14139	Ubiquitin conjugation factor E4 A	Q14934	NFAC4_HUMAN	Nuclear factor of activated T-cells, cytoplasmic 4	1.63664e+06	1.7312e+06	1.55278e+06	1298850688	1085516032	1142963584	1.64021e+06	3.67177e+06	2.2386	1.69896e-09	res	U
Q9HD23	Magnesium transporter MRS2 homolog, mitochondrial	Q9BQ48	RM34_HUMAN	39S ribosomal protein L34, mitochondrial	1.28257e+06	1.88296e+06	1448896	1.82791e+06	2.11395e+06	6385761	1.53815e+06	3.44254e+06	2.23811	0.195519
P42766	60S ribosomal protein L35	P03952	KLKB1_HUMAN	Plasma kallikrein	288715	156941	144544	445443	382341	490485	196733	439423	2.2336	0.0365545	res	U
Q9HBL8	NmrA-like family domain-containing protein 1	Q04828	AK1C1_HUMAN	Aldo-keto reductase family 1 member C1	2.63221e+06	2.8342e+06	2.57818e+06	1298850688	1085516032	1142963584	2.68153e+06	5.98193e+06	2.23079	1.91975e-10	res	U
Q8NEF9	Serum response factor-binding protein 1	Q9UPP1	PHF8_HUMAN	Histone lysine demethylase PHF8	429090	379937	440910	1.00732e+06	806292	972781	416646	928797	2.22923	6.72573e-05	res	U
Q9UKV5	E3 ubiquitin-protein ligase AMFR	O43677	NDUC1_HUMAN	NADH dehydrogenase [ubiquinone] 1 subunit C1, mitochondrial	762578	1.08507e+06	820750	1.36142e+06	1.79171e+06	2.79405e+06	889465	1.98239e+06	2.22875	0.00592115	res	U
O60911;P07711;P43235;Q5NE16	Cathepsin L2;Procathepsin L;Cathepsin K;Putative inactive cathepsin L-like protein CTSL3P	Q9UKK3	PARP4_HUMAN	Protein mono-ADP-ribosyltransferase PARP4	390406	400142	493618	1.18957e+06	848238	824012	428055	953939	2.22854	0.00278731	res	U
Q03701	CCAAT/enhancer-binding protein zeta	Q8NC54	KCT2_HUMAN	Keratinocyte-associated transmembrane protein 2	1.11104e+06	1.78674e+06	1.02138e+06	2.90556e+06			1.30639e+06	2.90556e+06	2.22412	NaN
Q07820	Induced myeloid leukemia cell differentiation protein Mcl-1	P17096	HMGA1_HUMAN	High mobility group protein HMG-I/HMG-Y	6507930	6241736	6.5609e+06	1298850688	1085516032	1142963584	6.43686e+06	1.42942e+07	2.22068	1.97514e-05	res	U
P08572	Collagen alpha-2(IV) chain	Q9UHN1	DPOG2_HUMAN	DNA polymerase subunit gamma-2, mitochondrial	240966	290597	312884	626181	568256	677734	281482	624057	2.21704	1.10275e-05	res	U
O60256	Phosphoribosyl pyrophosphate synthase-associated protein 2	Q9Y247	FA50B_HUMAN	Protein FAM50B	486192	536102	460367	2797045	259446	225229	494220	1.09391e+06	2.2134	0.69902
Q6IME9	Keratin, type II cytoskeletal 72	Q8IYR2	SMYD4_HUMAN	SET and MYND domain-containing protein 4	171324	235940	159166	407703	344024	499611	188810	417113	2.20917	0.00144777	res	U
Q5T6V5	Queuosine salvage protein	Q12979	ABR_HUMAN	Active breakpoint cluster region-related protein	225882	954607	837523	512441	1.95133e+06	1.95295e+06	672670	1.47224e+06	2.18865	0.156489
Q92982	Ninjurin-1	Q8NFJ5	RAI3_HUMAN	Retinoic acid-induced protein 3	2.02112e+06	2.17196e+06	2.12065e+06	1298850688	1085516032	1142963584	2.10458e+06	4.60314e+06	2.1872	9.78873e-07	res	U
Q86SZ2	Trafficking protein particle complex subunit 6B	Q96DP5	FMT_HUMAN	Methionyl-tRNA formyltransferase, mitochondrial	185140	187474	103851	405238	353532	282621	158822	347130	2.18566	0.0288966	res	U
Q6DHV5	Protein CC2D2B	Q9UNF0	PACN2_HUMAN	Protein kinase C and casein kinase substrate in neurons protein 2	2.46632e+06	2.44949e+06	2631848	1298850688	1085516032	1142963584	2.51588e+06	5.49588e+06	2.18447	1.10294e-05	res	U
Q8NEC7	Glutathione S-transferase C-terminal domain-containing protein	P00735	THRB_BOVIN	Prothrombin	919849	779206	703362	1.75973e+06	1.6532e+06	1.82658e+06	800805	1.7465e+06	2.18093	5.63587e-07	res	U
Q9GZM5	Protein YIPF3	Q9BQS8	FYCO1_HUMAN	FYVE and coiled-coil domain-containing protein 1	786985	695120	482336	1.67532e+06	1.03297e+06	1.57443e+06	654813	1.42757e+06	2.18012	0.00304362	res	U
Q969H4	Connector enhancer of kinase suppressor of ras 1	Q96MW5	COG8_HUMAN	Conserved oligomeric Golgi complex subunit 8	2368720	1.87973e+06	2.61705e+06	1298850688	1085516032	1142963584	2.2885e+06	4986820	2.17908	0.00259445	res	U
O43677	NADH dehydrogenase [ubiquinone] 1 subunit C1, mitochondrial	P09874	PARP1_HUMAN	Poly [ADP-ribose] polymerase 1	5.10293e+06	4439556	8221121	1298850688	1085516032	1142963584	5.9212e+06	1.28862e+07	2.17627	0.00018067	res	U
Q9UEY8	Gamma-adducin	Q14161	GIT2_HUMAN	ARF GTPase-activating protein GIT2	148180	29840.5	79446.7	300334	73110.5		85822.5	186723	2.17568	0.896582
Q86XK3	Swi5-dependent recombination DNA repair protein 1 homolog	Q02487	DSC2_HUMAN	Desmocollin-2	351303	359696	466008	685133	803541	1.07022e+06	392336	852964	2.17406	0.00358657	res	U
O14641	Segment polarity protein dishevelled homolog DVL-2	Q9NZW5	MPP6_HUMAN	MAGUK p55 subfamily member 6	2.55139e+06	1.68677e+06	2175007	1298850688	1085516032	1142963584	2.13772e+06	4.64562e+06	2.17316	0.124964
Q16625	Occludin	Q2TBQ1	Q2TBQ1_BOVIN	Coagulation factor XIII B chain	108475	89588.4	126781	234293	251122	220133	108282	235183	2.17195	4.66947e-06	res	U
Q8TCC3	39S ribosomal protein L30, mitochondrial	Q8N108	MIER1_HUMAN	Mesoderm induction early response protein 1	379218	301101	493676	943476	772059	834313	391332	849949	2.17194	0.0126339	res	U
P07900	Heat shock protein HSP 90-alpha	Q15120	PDK3_HUMAN	[Pyruvate dehydrogenase (acetyl-transferring)] kinase isozyme 3, mitochondrial	1.37519e+06	1.14981e+06	1.53248e+06	1298850688	1085516032	1142963584	1.35249e+06	2.93335e+06	2.16885	0.0713147
Q6IC98	GRAM domain-containing protein 4	Q9NQ84	GPC5C_HUMAN	G-protein coupled receptor family C group 5 member C	226083	336649	263141	560111	698574	532260	275291	596982	2.16855	9.34753e-05	res	U
Q03518	Antigen peptide transporter 1	P04908	H2A1B_HUMAN;H2A1_HUMAN;H2A1D_HUMAN;H2A2C_HUMAN;H2A2A_HUMAN;H2A3_HUMAN;H2A1C_HUMAN;H2A1H_HUMAN;H2A1J_HUMAN;H2AJ_HUMAN	Histone H2A type 1-B/E;Histone H2A type 1;Histone H2A type 1-D;Histone H2A type 2-C;Histone H2A type 2-A;Histone H2A type 3;Histone H2A type 1-C;Histone H2A type 1-H;Histone H2A type 1-J;Histone H2A.J	49190040	52093544	53691808	1298850688	1085516032	1142963584	51658464	1.11777e+08	2.16376	3.58349e-08	res	U
P38159	RNA-binding motif protein, X chromosome	Q969Z3	MARC2_HUMAN	Mitochondrial amidoxime reducing component 2	1.51866e+06	1.22282e+06	1.56126e+06	2451724	3254182	3.60415e+06	1.43425e+06	3.10335e+06	2.16375	0.011311	res	U
Q9UK73	Protein fem-1 homolog B	Q96IX5	ATPMK_HUMAN	ATP synthase membrane subunit K, mitochondrial	8800696	8692146	8754020	1298850688	1085516032	1142963584	8748954	18915887	2.16207	0.00417796	res	U
Q96RL1	BRCA1-A complex subunit RAP80	Q04726	TLE3_HUMAN	Transducin-like enhancer protein 3	1.39703e+06	1.74523e+06	1.688e+06	1298850688	1085516032	1142963584	1.61008e+06	3.47723e+06	2.15966	3.6418e-05	res	U
P06744	Glucose-6-phosphate isomerase	Q9UPW5	CBPC1_HUMAN	Cytosolic carboxypeptidase 1	1.30317e+06	1.69063e+06	1774679	1298850688	1085516032	1142963584	1.58949e+06	3.42907e+06	2.15734	3.59293e-07	res	U
Q9Y3D9	28S ribosomal protein S23, mitochondrial	Q9Y6D9	MD1L1_HUMAN	Mitotic spindle assembly checkpoint protein MAD1	1.3335e+06	2.33743e+06	1.55649e+06	2.27602e+06	4834203	4164756	1.74247e+06	3.75833e+06	2.15689	0.011323	res	U
Q9H3F6	BTB/POZ domain-containing adapter for CUL3-mediated RhoA degradation protein 3	Q3ZBD7	G6PI_BOVIN	Glucose-6-phosphate isomerase	9221613	9056828	9725597	1298850688	1085516032	1142963584	9.33468e+06	2.01067e+07	2.15398	6.35866e-06	res	U
Q8TCA0	Leucine-rich repeat-containing protein 20	P42330	AK1C3_HUMAN	Aldo-keto reductase family 1 member C3	332903	247141	261689	568361	603113	636451	280578	602642	2.14786	9.76548e-06	res	U
Q9UIL1	Short coiled-coil protein	Q96C12	ARMC5_HUMAN	Armadillo repeat-containing protein 5	34094.3	64048.8	27446.1	77173.2	126378	65727.7	41863	89759.6	2.14412	0.32024
Q9P2D3	HEAT repeat-containing protein 5B	O60936	NOL3_HUMAN	Nucleolar protein 3	2.25812e+06	2.26315e+06	2.06871e+06	1298850688	1085516032	1142963584	2.19666e+06	4.70901e+06	2.14371	3.37921e-09	res	U
Q15154	Pericentriolar material 1 protein	Q6ZNW5	GDPP1_HUMAN	GDP-D-glucose phosphorylase 1	476656	360603	426853	847370	816298	1042208	421371	901959	2.14053	1.48185e-05	res	U
Q92610	Zinc finger protein 592	Q8WUI4	HDAC7_HUMAN	Histone deacetylase 7	3103682	2.78426e+06	2.77765e+06	1298850688	1085516032	1142963584	2.88853e+06	6.18254e+06	2.14038	0.00054165	res	U
P27824	Calnexin	O95684	CEP43_HUMAN	Centrosomal protein 43	2262384	2732876	1.43713e+06	892321	8121927	4.72682e+06	2.14413e+06	4.58036e+06	2.13623	0.30787
Q9NUP1	Biogenesis of lysosome-related organelles complex 1 subunit 4	Q17R31	TATD3_HUMAN	Putative deoxyribonuclease TATDN3	116199	168277	137330	375732	235341	289275	140602	300116	2.1345	0.00482969	res	U
Q8IYD1	Eukaryotic peptide chain release factor GTP-binding subunit ERF3B	Q96HE7	ERO1A_HUMAN	ERO1-like protein alpha	8332071	11244797	8474528	1298850688	1085516032	1142963584	9.35047e+06	19948118	2.13338	4.42902e-07	res	U
Q2PPJ7	Ral GTPase-activating protein subunit alpha-2	Q9UHY8	FEZ2_HUMAN	Fasciculation and elongation protein zeta-2	122578	112812	161837	339464	295103	212736	132409	282435	2.13304	0.00125339	res	U
P10909	Clusterin	Q9Y5Z9	UBIA1_HUMAN	UbiA prenyltransferase domain-containing protein 1	318993	228254	416088	822623	476072	754796	321112	684497	2.13165	0.00383074	res	U
P62273	40S ribosomal protein S29	Q9Y535	RPC8_HUMAN	DNA-directed RNA polymerase III subunit RPC8	540775	253184	330740	727554	556645	1.10824e+06	374900	797479	2.12718	0.00618223	res	U
O00623	Peroxisome assembly protein 12	Q9UPN3	MACF1_HUMAN	Microtubule-actin cross-linking factor 1, isoforms 1/2/3/5	1886901	1.41063e+06	2.21421e+06	1298850688	1085516032	1142963584	1.83725e+06	3.90631e+06	2.12617	1.12082e-05	res	U
Q99956	Dual specificity protein phosphatase 9	Q9BRK4	LZTS2_HUMAN	Leucine zipper putative tumor suppressor 2	3102108	781406	1.83107e+06	1298850688	1085516032	1142963584	1.90486e+06	4.04798e+06	2.12508	0.000289462	res	U
O00635	E3 ubiquitin-protein ligase TRIM38	P49662	CASP4_HUMAN	Caspase-4	410923	440211	363507	450706	999317	1.13075e+06	404880	860257	2.12472	0.0456442	res	U
Q9BUF5	Tubulin beta-6 chain	Q8NBM8	PCYXL_HUMAN	Prenylcysteine oxidase-like	214107	456462	85700.9	355429	689352	560574	252090	535118	2.12273	0.114401
P46783	40S ribosomal protein S10	Q8NFP7	NUD10_HUMAN;NUD11_HUMAN	Diphosphoinositol polyphosphate phosphohydrolase 3-alpha;Diphosphoinositol polyphosphate phosphohydrolase 3-beta	976905	976229	850956	1.69971e+06	2.6091e+06	1634806	934697	1.9812e+06	2.11962	0.00210178	res	U
Q15397	Pumilio homolog 3	Q96AB6	NTAN1_HUMAN	Protein N-terminal asparagine amidohydrolase	87027	130534	33728.4	140589	194529	196449	83763.1	177189	2.11536	0.00916726	res	U
Q9NWS6	Protein FAM118A	Q07954	LRP1_HUMAN	Prolow-density lipoprotein receptor-related protein 1	130374	170467	200680	276056	465404	318771	167174	353410	2.11403	0.000549517	res	U
Q6WKZ4	Rab11 family-interacting protein 1	P00966	ASSY_HUMAN	Argininosuccinate synthase	9186543	8958676	9252283	1298850688	1085516032	1142963584	9.1325e+06	1.92792e+07	2.11106	9.19853e-09	res	U
Q9BX95	Sphingosine-1-phosphate phosphatase 1	P45452	MMP13_HUMAN	Collagenase 3	317840	423670	356866	726575	756796	828870	366125	770747	2.10514	4.85452e-08	res	U
Q4G176	Malonate--CoA ligase ACSF3, mitochondrial	Q13535	ATR_HUMAN	Serine/threonine-protein kinase ATR	1.28821e+06	1.56561e+06	2.11424e+06	1298850688	1085516032	1142963584	1.65602e+06	3.48583e+06	2.10494	2.71759e-05	res	U
P28066	Proteasome subunit alpha type-5	Q6GQQ9	OTU7B_HUMAN	OTU domain-containing protein 7B	746588	691490	484199	475433	1.56886e+06	2.00185e+06	640759	1.34872e+06	2.10487	0.107375
Q12830	Nucleosome-remodeling factor subunit BPTF	Q9BZ23	PANK2_HUMAN	Pantothenate kinase 2, mitochondrial	1.10471e+06	1.07803e+06	1.11382e+06	2.19596e+06	2.41526e+06	2.32559e+06	1.09885e+06	2.31227e+06	2.10426	3.18762e-07	res	U
A1L0T0	2-hydroxyacyl-CoA lyase 2	Q9H7D0	DOCK5_HUMAN	Dedicator of cytokinesis protein 5	1.84144e+06	1.17969e+06	903855	2.42649e+06	2.35854e+06	3.45596e+06	1.30833e+06	2.747e+06	2.09963	0.525256
P35240	Merlin	Q5VWN6	TASO2_HUMAN	Protein TASOR 2	758240	692644	587619	1.64591e+06	1.72273e+06	909172	679501	1.42594e+06	2.09851	0.014967	res	U
Q969Z3	Mitochondrial amidoxime reducing component 2	Q6IC98	GRAM4_HUMAN	GRAM domain-containing protein 4	808111	913197	801604	1708135	1.97703e+06	1.6083e+06	840971	1764486	2.09815	0.000142504	res	U
Q7Z589	BRCA2-interacting transcriptional repressor EMSY	Q5VZL5	ZMYM4_HUMAN	Zinc finger MYM-type protein 4	352155	334185	474343	676763	1.09954e+06	655020	386894	810441	2.09473	0.00288598	res	U
Q9BZV1	UBX domain-containing protein 6	Q6ZS30	NBEL1_HUMAN	Neurobeachin-like protein 1	75426.2	21974	61646.8	143513	117173	71622.6	53015.7	110770	2.08938	0.0834113
P02786	Transferrin receptor protein 1	Q14289	FAK2_HUMAN	Protein-tyrosine kinase 2-beta	318784	447620	327504	884706	756765	642417	364636	761296	2.08782	8.24791e-05	res	U
O14795	Protein unc-13 homolog B	Q5VT66	MARC1_HUMAN	Mitochondrial amidoxime-reducing component 1	427542	288478	422674	646761	759795	969487	379565	792014	2.08664	0.0243386	res	U
Q6NUM6;Q9NV66	S-adenosyl-L-methionine-dependent tRNA 4-demethylwyosine synthase TYW1B;S-adenosyl-L-methionine-dependent tRNA 4-demethylwyosine synthase TYW1	Q9ULJ8	NEB1_HUMAN	Neurabin-1	493507	519864	188546	460428	1.02509e+06	1.01946e+06	400639	834994	2.08416	0.0633818
F1MVK1	C4a anaphylatoxin	Q15697	ZN174_HUMAN	Zinc finger protein 174	1.29583e+06	1.31511e+06	1.3352e+06	2.68576e+06	2.91366e+06	2.61213e+06	1.31538e+06	2.73718e+06	2.08091	6.89305e-05	res	U
P0CJ79;P17035;Q5VIY5;Q6ZN06;Q7L2R6	Zinc finger protein 888;Zinc finger protein 28;Zinc finger protein 468;Zinc finger protein 813;Zinc finger protein 765	Q9H299	SH3L3_HUMAN	SH3 domain-binding glutamic acid-rich-like protein 3	292059	313329	363389	636816	717508	659140	322926	671154	2.07836	0.0024465	res	U
Q5TEC6	Histone HIST2H3PS2	Q9H1P3	OSBL2_HUMAN	Oxysterol-binding protein-related protein 2	715206	903504	717081	1.28006e+06	1.83271e+06	1.73557e+06	778597	1.61612e+06	2.07568	0.00109573	res	U
P82932	28S ribosomal protein S6, mitochondrial	Q8N9F7	GDPD1_HUMAN	Lysophospholipase D GDPD1	429235	493594	220783	688260	1016263	668730	381204	791084	2.07522	0.0235803	res	U
Q03395	Rod outer segment membrane protein 1	P02786	TFR1_HUMAN	Transferrin receptor protein 1	3.13531e+06	3.16509e+06	3255324	1298850688	1085516032	1142963584	3.18524e+06	6597570	2.07129	5.21518e-05	res	U
Q9ULS5	Transmembrane and coiled-coil domain protein 3	P57772	SELB_HUMAN	Selenocysteine-specific elongation factor	775396	1.73467e+06	747767	2.63466e+06	2.26312e+06	1.8454e+06	1.08594e+06	2.24773e+06	2.06984	0.00339862	res	U
O00411	DNA-directed RNA polymerase, mitochondrial	Q643R3	LPCT4_HUMAN	Lysophospholipid acyltransferase LPCAT4	1.02948e+06	578375	953517	1.67351e+06	1859578	1.76548e+06	853789	1.76619e+06	2.06865	1.71558e-05	res	U
O95166	Gamma-aminobutyric acid receptor-associated protein	O95985	TOP3B_HUMAN	DNA topoisomerase 3-beta-1	1.0881e+06	157445	1480393	1298850688	1085516032	1142963584	908645	1.87856e+06	2.06743	0.109753
O95848	Uridine diphosphate glucose pyrophosphatase NUDT14	Q92560	BAP1_HUMAN	Ubiquitin carboxyl-terminal hydrolase BAP1	623434	566116	189678	829292	1.11093e+06	911109	459743	950444	2.06734	0.256025
O95260	Arginyl-tRNA--protein transferase 1	P05549	AP2A_HUMAN	Transcription factor AP-2-alpha	233324	249099	293796	526317	407430	670270	258740	534672	2.06645	0.000828705	res	U
Q9H0U3	Magnesium transporter protein 1	P50895	BCAM_HUMAN	Basal cell adhesion molecule	271164	407443	320929	559157	847504	655871	333179	687511	2.06349	0.0198325	res	U
Q969X5	Endoplasmic reticulum-Golgi intermediate compartment protein 1	Q05086	UBE3A_HUMAN	Ubiquitin-protein ligase E3A	4.02737e+06	2883962	4.77416e+06	1298850688	1085516032	1142963584	3.89516e+06	8.02364e+06	2.0599	0.0855999
Q6KB66	Keratin, type II cytoskeletal 80	Q96FL9	GLT14_HUMAN	Polypeptide N-acetylgalactosaminyltransferase 14	611291	527982	602139	1.25925e+06	1.20778e+06	1.11961e+06	580471	1.19555e+06	2.05961	1.82233e-06	res	U
Q9BWQ6	Protein YIPF2	Q9NP64	NO40_HUMAN	Nucleolar protein of 40 kDa	513280	413544	467822	519723	1.45802e+06	894033	464882	957258	2.05914	0.0670305
P25963	NF-kappa-B inhibitor alpha	Q9H1R2	DUS15_HUMAN	Dual specificity protein phosphatase 15	1.41327e+06	1.36406e+06	921610	2199170	2.86302e+06	2547535	1.23298e+06	2.53657e+06	2.05727	2.80728e-05	res	U
Q8WYA1	Aryl hydrocarbon receptor nuclear translocator-like protein 2	P98196	AT11A_HUMAN	Phospholipid-transporting ATPase IH	141405	198795	167508	343010	360194	339661	169236	347622	2.05406	0.00175244	res	U
Q8N8L6	ADP-ribosylation factor-like protein 10	F1MVK1	F1MVK1_BOVIN	C4a anaphylatoxin	523000	492851	621805	1.18998e+06	1.11172e+06	1.05829e+06	545885	1.11999e+06	2.0517	1.76971e-05	res	U
P10412	Histone H1.4	O14733	MP2K7_HUMAN	Dual specificity mitogen-activated protein kinase kinase 7	897833	530941	810746	1.20244e+06	1703738	1685005	746506	1.53039e+06	2.05007	0.000516913	res	U
Q8N983	39S ribosomal protein L43, mitochondrial	Q8NEF9	SRFB1_HUMAN	Serum response factor-binding protein 1	325723	300975	295007	414451	433102	1.04153e+06	307235	629694	2.04955	0.0177217	res	U
Q5VUA4	Zinc finger protein 318	Q9Y5B9	SP16H_HUMAN	FACT complex subunit SPT16	2.19173e+06	2.02594e+06	2.13195e+06	1298850688	1085516032	1142963584	2.11654e+06	4.33467e+06	2.048	1.20396e-05	res	U
Q8TCE6	DENN domain-containing protein 10	P00558	PGK1_HUMAN	Phosphoglycerate kinase 1	110858784	103840736	107404432	1298850688	1085516032	1142963584	107367984	2.19776e+08	2.04694	5.22026e-08	res	U
O15439	ATP-binding cassette sub-family C member 4	Q9NZC7	WWOX_HUMAN	WW domain-containing oxidoreductase	279025	400452	306972	558701	802095	657362	328816	672719	2.04588	0.0384108	res	U
Q9Y3Q3	Transmembrane emp24 domain-containing protein 3	Q13642	FHL1_HUMAN	Four and a half LIM domains protein 1	87326.3	89585.6	89779.8	67577.6	295424	182308	88897.2	181770	2.04472	0.174328
Q2PZI1	Probable C-mannosyltransferase DPY19L1	Q92997	DVL3_HUMAN	Segment polarity protein dishevelled homolog DVL-3	121810	218744	94252.9	324052	257132	307312	144936	296165	2.04343	0.173475
Q96MH6	Transmembrane protein 68	P09382	LEG1_HUMAN	Galectin-1	401477	542167	242474	714684	884312	823593	395373	807530	2.04245	2.04028e-05	res	U
O75348	V-type proton ATPase subunit G 1	P62491	RB11A_HUMAN	Ras-related protein Rab-11A	1.23415e+06	952054	961086	1.64549e+06	1.33733e+06	3442508	1.0491e+06	2.14178e+06	2.04154	0.0158967	res	U
Q9UGI8	Testin	O75592	MYCB2_HUMAN	E3 ubiquitin-protein ligase MYCBP2	1.21678e+06	652901	866654	1.75742e+06	1777810	2.04985e+06	912110	1.86169e+06	2.04108	0.128524
P49662	Caspase-4	Q96HP0	DOCK6_HUMAN	Dedicator of cytokinesis protein 6	52757.2	81155.8	73514	136671	144319	141909	69142.3	140966	2.03878	0.000115576	res	U
Q9BSB4	Autophagy-related protein 101	Q9NZN4	EHD2_HUMAN	EH domain-containing protein 2	107810	183282	159364	226700	265571	426082	150152	306117	2.03872	0.0140938	res	U
P57078	Receptor-interacting serine/threonine-protein kinase 4	Q8N9N8	EIF1A_HUMAN	Probable RNA-binding protein EIF1AD	120798		251262	454894	274224	407112	186030	378744	2.03593	0.0013106	res	U
Q15118	[Pyruvate dehydrogenase (acetyl-transferring)] kinase isozyme 1, mitochondrial	Q8NEB9	PK3C3_HUMAN	Phosphatidylinositol 3-kinase catalytic subunit type 3	1.0445e+06	1.12913e+06	922726	1.75702e+06	2.19221e+06	2.35103e+06	1.03212e+06	2.10009e+06	2.03473	0.00104958	res	U
O14983	Sarcoplasmic/endoplasmic reticulum calcium ATPase 1	Q9NUB1	ACS2L_HUMAN	Acetyl-coenzyme A synthetase 2-like, mitochondrial	376056	530405	348854	691096	1.00199e+06	858880	418438	850656	2.03293	0.000359778	res	U
Q8N9M5	Transmembrane protein 102	Q02809	PLOD1_HUMAN	Procollagen-lysine,2-oxoglutarate 5-dioxygenase 1	2.15773e+06	2.37437e+06	2.44689e+06	1298850688	1085516032	1142963584	2.32633e+06	4.72878e+06	2.03272	8.77579e-09	res	U
Q99426	Tubulin-folding cofactor B	O15042	SR140_HUMAN	U2 snRNP-associated SURP motif-containing protein	2.55144e+06	2.85067e+06	3.04238e+06	1298850688	1085516032	1142963584	2.81483e+06	5.71647e+06	2.03084	0.0323103	res	U
Q8IV08	5'-3' exonuclease PLD3	P05067	A4_HUMAN	Amyloid-beta precursor protein	370868	345770	355688	634584	721616	818633	357442	724944	2.02815	0.0205023	res	U
P61163	Alpha-centractin	Q5SVZ6	ZMYM1_HUMAN	Zinc finger MYM-type protein 1	880932	581913	855421	724728	2.90501e+06	1.07125e+06	772756	1.567e+06	2.0278	0.264572
O00410	Importin-5	Q9BY50	SC11C_HUMAN	Signal peptidase complex catalytic subunit SEC11C	77652.8	114178	113831	222820	152060	244548	101887	206476	2.02652	0.0965
P52895	Aldo-keto reductase family 1 member C2	Q96E29	MTEF3_HUMAN	Transcription termination factor 3, mitochondrial	645718	777412	563766	1.27636e+06	1.32078e+06	1.42142e+06	662299	1.33952e+06	2.02253	1.39249e-05	res	U
Q02040	A-kinase anchor protein 17A	Q9NWT1	PK1IP_HUMAN	p21-activated protein kinase-interacting protein 1	583552	679109	626823	1.17881e+06	1.38502e+06	1.2498e+06	629828	1.27121e+06	2.01835	4.12051e-05	res	U
P52298	Nuclear cap-binding protein subunit 2	Q03395	ROM1_HUMAN	Rod outer segment membrane protein 1	1.10851e+06	876288	880583	1.40897e+06	2.34811e+06	2.01821e+06	955127	1.9251e+06	2.01554	0.0022451	res	U
P13987	CD59 glycoprotein	Q3SZV7	HEMO_BOVIN	Hemopexin	693225	594637	707702	1288094	1.37804e+06	1352546	665188	1.33956e+06	2.01381	9.69586e-08	res	U
Q14865	AT-rich interactive domain-containing protein 5B	P16885	PLCG2_HUMAN	1-phosphatidylinositol 4,5-bisphosphate phosphodiesterase gamma-2	573077	444118	478151	1.09093e+06	933750	984624	498449	1.0031e+06	2.01245	1.41231e-05	res	U
P23471	Receptor-type tyrosine-protein phosphatase zeta	Q8NBF6	AVL9_HUMAN	Late secretory pathway protein AVL9 homolog	964876	694366	887064	1.7648e+06	1.84583e+06	1512887	848769	1.70784e+06	2.01214	0.000197616	res	U
O95336	6-phosphogluconolactonase	P48507	GSH0_HUMAN	Glutamate--cysteine ligase regulatory subunit	3.88553e+06	3.12193e+06	3830261	1298850688	1085516032	1142963584	3.61257e+06	7.26814e+06	2.0119	0.214776
Q14692	Ribosome biogenesis protein BMS1 homolog	P19793	RXRA_HUMAN	Retinoic acid receptor RXR-alpha	257883	184054	191576	509487	350147	410625	211171	423420	2.0051	0.00112713	res	U
Q53GQ0	Very-long-chain 3-oxoacyl-CoA reductase	Q96A26	F162A_HUMAN	Protein FAM162A	4.35727e+06	4.50607e+06	4246462	1298850688	1085516032	1142963584	4369934	8.75575e+06	2.00363	2.2597e-06	res	U
P21926	CD9 antigen	P61764	STXB1_HUMAN	Syntaxin-binding protein 1	405399	431105	467770	962938	842756	805584	434758	870426	2.00209	1.74986e-05	res	U
Q9Y6H1	Coiled-coil-helix-coiled-coil-helix domain-containing protein 2	Q9BXW6	OSBL1_HUMAN	Oxysterol-binding protein-related protein 1	1.17421e+06	536230	925355	2.93037e+06	1.17736e+06	1.16831e+06	878598	1.75868e+06	2.00169	0.0667626
P24386	Rab proteins geranylgeranyltransferase component A 1	P15289	ARSA_HUMAN	Arylsulfatase A	373867	441026	358063	734549	853533	759195	390985	782426	2.00116	1.27478e-06	res	U
O75420	GRB10-interacting GYF protein 1	Q12933	TRAF2_HUMAN	TNF receptor-associated factor 2	792733	687618	682480	1.28209e+06	1.49163e+06	1.55369e+06	720944	1.44247e+06	2.0008	2.20598e-05	res	U
Q9HAS0	Protein Njmu-R1	Q7Z3J2	VP35L_HUMAN	VPS35 endosomal protein-sorting factor-like	375451	463262	432821	1.52156e+06	490014	532203	423845	847924	2.00055	0.162682
P00761	Trypsin	Q7Z3T8	ZFY16_HUMAN	Zinc finger FYVE domain-containing protein 16	408692	468338	349738	583402	998349	868900	408923	816884	1.99765	0.00944141	res	U
P49458	Signal recognition particle 9 kDa protein	Q9Y5X1	SNX9_HUMAN	Sorting nexin-9	1.42699e+06	1441894	1.51534e+06	1298850688	1085516032	1142963584	1.46141e+06	2.9191e+06	1.99745	0.00915137	res	U
Q9Y587	AP-4 complex subunit sigma-1	P54098	DPOG1_HUMAN	DNA polymerase subunit gamma-1	840516	612485	643403	1757645	1.08021e+06	1.34892e+06	698801	1.39559e+06	1.99712	0.00224015	res	U
Q8NEG4	Protein FAM83F	P06396	GELS_HUMAN	Gelsolin	2.42482e+06	2278898	2449056	1298850688	1085516032	1142963584	2.38426e+06	4.75966e+06	1.99628	2.59201e-09	res	U
Q96QU8	Exportin-6	P99999	CYC_HUMAN	Cytochrome c	403601	393249	317816	718822	743125	762077	371555	741341	1.99524	0.0662479
Q969Q5	Ras-related protein Rab-24	Q5T5U3	RHG21_HUMAN	Rho GTPase-activating protein 21	764168	1.91783e+06	1.48066e+06	1298850688	1085516032	1142963584	1.38755e+06	2.7681e+06	1.99495	0.00243757	res	U
Q8NI36	WD repeat-containing protein 36	Q02742	GCNT1_HUMAN	Beta-1,3-galactosyl-O-glycosyl-glycoprotein beta-1,6-N-acetylglucosaminyltransferase	272355	335634	267300	745898	368400	629161	291763	581153	1.99187	0.0114052	res	U
Q92478	C-type lectin domain family 2 member B	Q6ZUJ8	BCAP_HUMAN	Phosphoinositide 3-kinase adapter protein 1	105807	80320.3	99032.5	237381	127082	203313	95053.2	189259	1.99108	0.00137775	res	U
Q9NQ50	39S ribosomal protein L40, mitochondrial	Q02040	AK17A_HUMAN	A-kinase anchor protein 17A	478135	497018	468504	1.02459e+06	765914	1.0835e+06	481219	958001	1.99078	0.0106809	res	U
Q14624	Inter-alpha-trypsin inhibitor heavy chain H4	P41567	EIF1_HUMAN	Eukaryotic translation initiation factor 1	5343583	5813236	6.0312e+06	1298850688	1085516032	1142963584	5.72934e+06	1.14036e+07	1.99039	1.8635e-05	res	U
L0R8F8	MIEF1 upstream open reading frame protein	Q96EK7	F120B_HUMAN	Constitutive coactivator of peroxisome proliferator-activated receptor gamma	433728	337740	452985	866241	867884	700656	408151	811594	1.98846	0.000365456	res	U
Q04828	Aldo-keto reductase family 1 member C1	Q6UW63	PLGT2_HUMAN	Protein O-glucosyltransferase 2	503843	682311	455323	1.11881e+06	1.05925e+06	1.07717e+06	547159	1.08508e+06	1.98311	0.000182046	res	U
Q9BSW2	EF-hand calcium-binding domain-containing protein 4B	Q96RL1	UIMC1_HUMAN	BRCA1-A complex subunit RAP80	42654.1	37412.3	38083.6	101664	80633.2	51547	39383.3	77948.2	1.97922	0.0347022	res	U
Q7L4I2	Arginine/serine-rich coiled-coil protein 2	Q8NFH8	REPS2_HUMAN	RalBP1-associated Eps domain-containing protein 2	660039	475342	426491	862455	882708	1.345e+06	520624	1.03005e+06	1.9785	0.0166098	res	U
Q12965	Unconventional myosin-Ie	Q7RTP6	MICA3_HUMAN	[F-actin]-monooxygenase MICAL3	519360	263817	413597	782419	771548	807928	398925	787298	1.97355	0.000307572	res	U
Q9NQG5	Regulation of nuclear pre-mRNA domain-containing protein 1B	Q8TDY2	RBCC1_HUMAN	RB1-inducible coiled-coil protein 1	73556.6	148910	66078.7	92363.1	276228	200734	96181.9	189775	1.97309	0.0539337
Q5VU43	Myomegalin	Q96FN4	CPNE2_HUMAN	Copine-2	196505	246123	132408	204847	591041	338528	191679	378138	1.97277	0.0269654	res	U
Q13190	Syntaxin-5	Q8WZA9	IRGQ_HUMAN	Immunity-related GTPase family Q protein	518756	660795	421470	880446	1.02606e+06	1243412	533674	1.04997e+06	1.96744	0.0944059
P51589	Cytochrome P450 2J2	Q96LD8	SENP8_HUMAN	Sentrin-specific protease 8	195083	130440	214549	393351	246845	422245	180024	354147	1.96723	0.00805572	res	U
P61421	V-type proton ATPase subunit d 1	Q9H5H4	ZN768_HUMAN	Zinc finger protein 768	1045953	1.60482e+06	1.24373e+06	1298850688	1085516032	1142963584	1.29817e+06	2.55372e+06	1.96717	0.136189
Q96AE4	Far upstream element-binding protein 1	Q9H9Q4	NHEJ1_HUMAN	Non-homologous end-joining factor 1	315853	308246	366163	396349	962611	586154	330087	648372	1.96424	0.0179207	res	U
Q6Q0C0	E3 ubiquitin-protein ligase TRAF7	Q9BTE1	DCTN5_HUMAN	Dynactin subunit 5	349672	364143	306984	587134	677165	739383	340267	667894	1.96286	0.000489098	res	U
Q9Y546	Leucine-rich repeat-containing protein 42	Q8IX05	CD302_HUMAN	CD302 antigen	398795	283114	151023	492209	552658	589877	277644	544914	1.96264	0.00176232	res	U
P67812	Signal peptidase complex catalytic subunit SEC11A	Q9BST9	RTKN_HUMAN	Rhotekin	2.98262e+06	2824987	3.0195e+06	1298850688	1085516032	1142963584	2.94237e+06	5.7736e+06	1.96223	0.00557444	res	U
O43688	Phospholipid phosphatase 2	P61165	TM258_HUMAN	Transmembrane protein 258	3.38251e+06	3.83914e+06	3266939	1298850688	1085516032	1142963584	3496199	6.85362e+06	1.96031	0.000379673	res	U
P06576	ATP synthase subunit beta, mitochondrial	Q8WUN7	UBTD2_HUMAN;UBTD1_HUMAN	Ubiquitin domain-containing protein 2;Ubiquitin domain-containing protein 1	585564	235563	580661	969589	861084		467263	915337	1.95893	0.51987
Q9H1R2	Dual specificity protein phosphatase 15	P25963	IKBA_HUMAN	NF-kappa-B inhibitor alpha	384207	566616	533625	827917	1.13753e+06	942366	494816	969271	1.95885	7.12353e-05	res	U
Q9H1P3	Oxysterol-binding protein-related protein 2	P15428	PGDH_HUMAN	15-hydroxyprostaglandin dehydrogenase [NAD(+)]	1.31065e+06	712203	949679	1964855	2.05969e+06	1.7974e+06	990843	1.94065e+06	1.95858	8.3012e-05	res	U
Q13426	DNA repair protein XRCC4	P02795	MT2_HUMAN;MT1E_HUMAN;MT1G_HUMAN;MT1A_BOVIN;MT1X_HUMAN;MT1M_HUMAN	Metallothionein-2;Metallothionein-1E;Metallothionein-1G;Metallothionein-1A;Metallothionein-1X;Metallothionein-1M		267555	445751	919341	477330		356653	698336	1.95802	0.0431313	res	U
Q9P016	Thymocyte nuclear protein 1	Q9UPM8	AP4E1_HUMAN	AP-4 complex subunit epsilon-1	436448	633888	222189	1.14281e+06	481076	905982	430842	843288	1.9573	0.0135637	res	U
O75410	Transforming acidic coiled-coil-containing protein 1	Q4G176	ACSF3_HUMAN	Malonate--CoA ligase ACSF3, mitochondrial	1625488	1.69415e+06	1.79402e+06	1298850688	1085516032	1142963584	1.70456e+06	3.3333e+06	1.95553	1.69345e-06	res	U
Q9UKK3	Protein mono-ADP-ribosyltransferase PARP4	Q15172	2A5A_HUMAN	Serine/threonine-protein phosphatase 2A 56 kDa regulatory subunit alpha isoform	1253613	1210819	1.02627e+06	2.27333e+06	2.00194e+06	2.54536e+06	1.16357e+06	2.27355e+06	1.95394	0.000178279	res	U
Q9NR19	Acetyl-coenzyme A synthetase, cytoplasmic	Q9ULD0	OGDHL_HUMAN	2-oxoglutarate dehydrogenase-like, mitochondrial	576722	455048	527688	1.00482e+06	947042	1.09435e+06	519819	1.0154e+06	1.95338	1.08691e-06	res	U
P52815	39S ribosomal protein L12, mitochondrial	Q9BWH2	FUND2_HUMAN	FUN14 domain-containing protein 2	405268	613477	550942	1.2752e+06	1.27493e+06	515256	523229	1.02179e+06	1.95286	0.0225636	res	U
Q5T9L3	Protein wntless homolog	Q12860	CNTN1_HUMAN	Contactin-1	1.20349e+06	1.19283e+06	1.03786e+06	1298850688	1085516032	1142963584	1.14473e+06	2.23535e+06	1.95274	0.0575048
P07942	Laminin subunit beta-1	Q01433	AMPD2_HUMAN	AMP deaminase 2	950166	1127289	1.0419e+06	1.90676e+06	2037790	2139895	1.03979e+06	2.02815e+06	1.95054	4.43354e-06	res	U
Q9UQ35	Serine/arginine repetitive matrix protein 2	Q9Y5P4	CERT_HUMAN	Ceramide transfer protein	692401	1.05278e+06	910363	1.62231e+06	1.80318e+06	1.75363e+06	885182	1.72637e+06	1.9503	2.1377e-05	res	U
Q9H0A0	RNA cytidine acetyltransferase	P00338	LDHA_HUMAN	L-lactate dehydrogenase A chain	82315096	92255336	89216720	1298850688	1085516032	1142963584	8.79291e+07	171352416	1.94876	0.000404493	res	U
Q9GZS1	DNA-directed RNA polymerase I subunit RPA49	O43759	SNG1_HUMAN	Synaptogyrin-1	224624	240106	166506	647381	245861	336092	210412	409778	1.9475	0.0575544
P25788	Proteasome subunit alpha type-3	Q12959	DLG1_HUMAN	Disks large homolog 1	2.35089e+06	2.40903e+06	2233318	1298850688	1085516032	1142963584	2.33108e+06	4.53898e+06	1.94716	0.113935
Q9C0D5	Protein TANC1	Q28065	C4BPA_BOVIN	C4b-binding protein alpha chain	1.31508e+06	1.48396e+06	1.50297e+06	2.58559e+06	3017978	2.77e+06	1.434e+06	2.79119e+06	1.94644	4.74084e-06	res	U
Q7Z7F7	39S ribosomal protein L55, mitochondrial	Q8NAA5	LR75A_HUMAN	Leucine-rich repeat-containing protein 75A	1.03112e+06	900056	866811	1.67764e+06	1.33283e+06	2.43477e+06	932663	1.81508e+06	1.94612	0.00495411	res	U
P34932	Heat shock 70 kDa protein 4	Q9Y5A9	YTHD2_HUMAN	YTH domain-containing family protein 2	1.21926e+06	1.33113e+06	2.09166e+06	1298850688	1085516032	1142963584	1.54735e+06	3.00612e+06	1.94275	0.498544
P15309	Prostatic acid phosphatase	Q148H6	K1C28_BOVIN	Keratin, type I cytoskeletal 28	237907	649932	173240	987704	536411	535537	353693	686551	1.94109	0.00080073	res	U
Q8N9N8	Probable RNA-binding protein EIF1AD	Q9BQG2	NUD12_HUMAN	NAD-capped RNA hydrolase NUDT12	78596.7	54614.2	102472	170619	127513	159328	78560.9	152487	1.941	5.99272e-05	res	U
O75367	Core histone macro-H2A.1	Q08945	SSRP1_HUMAN	FACT complex subunit SSRP1	2.85996e+06	2618838	2.78676e+06	1298850688	1085516032	1142963584	2.75518e+06	5.34481e+06	1.93991	1.59766e-05	res	U
P24311	Cytochrome c oxidase subunit 7B, mitochondrial	Q03154	ACY1_HUMAN	Aminoacylase-1	1368311	1.43619e+06	1.37149e+06	2.62432e+06	2.83012e+06	2.64556e+06	1.392e+06	2.7e+06	1.93966	1.34594e-07	res	U
Q6IN85	Serine/threonine-protein phosphatase 4 regulatory subunit 3A	Q86UV5	UBP48_HUMAN	Ubiquitin carboxyl-terminal hydrolase 48	625556	604603	661326	687392	2298203	682267	630495	1.22262e+06	1.93914	0.158581
Q8TDD1	ATP-dependent RNA helicase DDX54	P17028	ZNF24_HUMAN	Zinc finger protein 24	159726	211934	141966	580190	187132	228039	171209	331787	1.93791	0.103018
P06703	Protein S100-A6	P58546	MTPN_HUMAN	Myotrophin	648895	903506	819962	936981	2555858	1.09829e+06	790788	1.53038e+06	1.93526	0.0384398	res	U
Q9NX07	tRNA selenocysteine 1-associated protein 1	Q8TD16	BICD2_HUMAN	Protein bicaudal D homolog 2	1.58216e+06	1.58935e+06	1.47119e+06	2739057	2.71522e+06	3.52938e+06	1.54757e+06	2.99455e+06	1.935	0.00122896	res	U
Q8WXK1	Ankyrin repeat and SOCS box protein 15	Q8IWZ3	ANKH1_HUMAN	Ankyrin repeat and KH domain-containing protein 1	1.63267e+06	1.43117e+06	949058	2.47841e+06	3.10811e+06	2.15854e+06	1.33763e+06	2581685	1.93004	0.00157206	res	U
Q9Y535	DNA-directed RNA polymerase III subunit RPC8	O75420	GGYF1_HUMAN	GRB10-interacting GYF protein 1	965181	1.11409e+06	1.20784e+06	2425272	2219136	1.699e+06	1.0957e+06	2.11447e+06	1.92978	0.000120768	res	U
Q15057	Arf-GAP with coiled-coil, ANK repeat and PH domain-containing protein 2	F1N5M2	F1N5M2_BOVIN;VTDB_BOVIN	Gc-globulin;Vitamin D-binding protein	475506	411628	521857	863520	892015	957450	469664	904328	1.92548	1.2133e-05	res	U
Q96IX5	ATP synthase membrane subunit K, mitochondrial	Q9UQ35	SRRM2_HUMAN	Serine/arginine repetitive matrix protein 2	5.74007e+06	5.6179e+06	5.32642e+06	1298850688	1085516032	1142963584	5.56147e+06	10702579	1.92442	0.00013963	res	U
Q9H1E3	Nuclear ubiquitous casein and cyclin-dependent kinase substrate 1	O14965	AURKA_HUMAN	Aurora kinase A	76026.4	76460.4	62896.2	188570	127216	98550.1	71794.3	138112	1.92372	0.00772558	res	U
Q9Y2R9	28S ribosomal protein S7, mitochondrial	P21359	NF1_HUMAN	Neurofibromin	891760	1.26111e+06	817440	1.14334e+06	2.57872e+06	1.98956e+06	990102	1.90388e+06	1.92291	0.00748129	res	U
P98196	Phospholipid-transporting ATPase IH	P48960	AGRE5_HUMAN	Adhesion G protein-coupled receptor E5	226173	201759	234814	448300	371389	453533	220915	424407	1.92113	7.00257e-05	res	U
Q96HA8	Protein N-terminal glutamine amidohydrolase	Q9H8Y5	ANKZ1_HUMAN	Ankyrin repeat and zinc finger domain-containing protein 1	264700	232752	273563	458714	479093	541391	257005	493066	1.91851	3.23186e-06	res	U
Q7Z3T8	Zinc finger FYVE domain-containing protein 16	O75298	RTN2_HUMAN	Reticulon-2	464019	439374	491750	885968	961841	828301	465048	892037	1.91816	4.59009e-05	res	U
P16333	Cytoplasmic protein NCK1	Q96MH6	TMM68_HUMAN	Transmembrane protein 68	347707	494627	391629	752581	870310	743372	411321	788754	1.91761	7.50713e-06	res	U
Q8NBJ7	Inactive C-alpha-formylglycine-generating enzyme 2	Q96I45	TM141_HUMAN	Transmembrane protein 141	426995	354605	165924	185084	835987	792449	315842	604507	1.91396	0.00988961	res	U
Q16822	Phosphoenolpyruvate carboxykinase [GTP], mitochondrial	Q96SZ5	AEDO_HUMAN	2-aminoethanethiol dioxygenase	1853649	1203964	1.5311e+06	1.88104e+06	4709296	2183714	1.52957e+06	2.92468e+06	1.9121	0.0594585
P11117	Lysosomal acid phosphatase	Q86VS8	HOOK3_HUMAN	Protein Hook homolog 3	481397	1.34671e+06	457315	1.3417e+06	1.47543e+06	1.55182e+06	761809	1.45632e+06	1.91166	0.0706881
P16402	Histone H1.3	Q07820	MCL1_HUMAN	Induced myeloid leukemia cell differentiation protein Mcl-1	320818	340175	401715	563905	776028	691211	354236	677048	1.91129	0.000601604	res	U
Q14244	Ensconsin	Q9H977	WDR54_HUMAN	WD repeat-containing protein 54	683396	656512	560980	1.09014e+06	886170	1.65232e+06	633629	1.20954e+06	1.90891	0.00287907	res	U
P52907	F-actin-capping protein subunit alpha-1	Q69YL0	NCAS2_HUMAN	Protein NCBP2AS2	988851	989593	725731	2.95084e+06	1.12058e+06	1087480	901392	1.71963e+06	1.90775	0.172579
O14656	Torsin-1A	Q6AI08	HEAT6_HUMAN	HEAT repeat-containing protein 6	267122	396009	327696	962007	449670	477662	330276	629780	1.90683	0.0260867	res	U
O15260	Surfeit locus protein 4	Q9Y6X3	SCC4_HUMAN	MAU2 chromatid cohesion factor homolog	787683	894631	780230	1.69435e+06	1.26474e+06	1.73155e+06	820848	1.56355e+06	1.9048	0.00989298	res	U
A6NJ78	12S rRNA N4-methylcytidine (m4C) methyltransferase	Q6NUP7	PP4R4_HUMAN	Serine/threonine-protein phosphatase 4 regulatory subunit 4	24811214	16370072	22717192	1298850688	1085516032	1142963584	2.12995e+07	40561976	1.90436	0.0140264	res	U
Q9H1Z4	WD repeat-containing protein 13	Q14624	ITIH4_HUMAN	Inter-alpha-trypsin inhibitor heavy chain H4	465415	457898	457884	1.04799e+06	701375	880694	460399	876688	1.90419	0.00127115	res	U
O94953	Lysine-specific demethylase 4B	O75746	CMC1_HUMAN	Calcium-binding mitochondrial carrier protein Aralar1	2.5639e+06	2266700	2515185	1298850688	1085516032	1142963584	2.4486e+06	4.65922e+06	1.90281	0.000752067	res	U
P50995	Annexin A11	Q9ULW3	ABT1_HUMAN	Activator of basal transcription 1	450505	1.5676e+06	340873	425191	3.73662e+06	326513	786326	1.49611e+06	1.90266	0.43918
Q9NZM1	Myoferlin	P13674	P4HA1_HUMAN	Prolyl 4-hydroxylase subunit alpha-1	4427287	4814863	3.88137e+06	1298850688	1085516032	1142963584	4.37451e+06	8318091	1.90149	1.42402e-07	res	U
Q92575	UBX domain-containing protein 4	P49761	CLK3_HUMAN	Dual specificity protein kinase CLK3	81925.7	65602.1	50339	137785	100005	138381	65955.6	125390	1.90113	0.000329275	res	U
Q03111	Protein ENL	Q8N8L6	ARL10_HUMAN	ADP-ribosylation factor-like protein 10	132582	95153.2	146865	290946	250354	170539	124867	237280	1.90026	0.00366983	res	U
Q9NQ84	G-protein coupled receptor family C group 5 member C	P21926	CD9_HUMAN	CD9 antigen	16418966	17893380	17019336	1298850688	1085516032	1142963584	1.71106e+07	3.25082e+07	1.89989	0.000144437	res	U
P13674	Prolyl 4-hydroxylase subunit alpha-1	P19971	TYPH_HUMAN	Thymidine phosphorylase	8882944	9122842	9096494	1298850688	1085516032	1142963584	9.03409e+06	17149323	1.89829	1.83063e-05	res	U
Q13308	Inactive tyrosine-protein kinase 7	Q9BR61	ACBD6_HUMAN	Acyl-CoA-binding domain-containing protein 6	375018	412180	408857	746915	728350	793430	398685	756232	1.89682	0.000402522	res	U
Q9H5X1	Cytosolic iron-sulfur assembly component 2A	O00411	RPOM_HUMAN	DNA-directed RNA polymerase, mitochondrial	1.33081e+06	1.5161e+06	1.81927e+06	1298850688	1085516032	1142963584	1.55539e+06	2.94702e+06	1.89471	0.00980674	res	U
Q02742	Beta-1,3-galactosyl-O-glycosyl-glycoprotein beta-1,6-N-acetylglucosaminyltransferase	O15217	GSTA4_HUMAN	Glutathione S-transferase A4	1.35259e+06	1.476e+06	1.5737e+06	1298850688	1085516032	1142963584	1.46743e+06	2.77986e+06	1.89438	4.25272e-05	res	U
Q14764	Major vault protein	O75367	H2AY_HUMAN	Core histone macro-H2A.1	2.41058e+06	2.41368e+06	2.13312e+06	1298850688	1085516032	1142963584	2.31913e+06	4.39234e+06	1.89396	6.15713e-10	res	U
Q5T7W7	Thiosulfate sulfurtransferase/rhodanese-like domain-containing protein 2	Q99828	CIB1_HUMAN	Calcium and integrin-binding protein 1	306210	304653	301562	501840	685550	539760	304142	575716	1.89292	0.00167888	res	U
Q7L5N7	Lysophosphatidylcholine acyltransferase 2	O14981	BTAF1_HUMAN	TATA-binding protein-associated factor 172	836702	841951	893065	1547075	1.67669e+06	1.63826e+06	857240	1.62067e+06	1.89057	3.37599e-06	res	U
Q2M389	WASH complex subunit 4	Q16394	EXT1_HUMAN	Exostosin-1		269700	289699		314533	742878	279700	528705	1.89026	0.224654
P53677	AP-3 complex subunit mu-2	Q9HCP0	KC1G1_HUMAN	Casein kinase I isoform gamma-1	221554	192192	299680	1.04409e+06	149757	153818	237809	449224	1.88901	0.533776
Q9H0T7	Ras-related protein Rab-17	Q8TE68	ES8L1_HUMAN	Epidermal growth factor receptor kinase substrate 8-like protein 1	230650	135403	255165	515512	245058	412481	207073	391017	1.88831	0.00182105	res	U
Q9Y2S2	Lambda-crystallin homolog	Q9H361	PABP3_HUMAN	Polyadenylate-binding protein 3	1.12456e+06	1.08932e+06	359472	1.59347e+06	1.77491e+06	1.48918e+06	857785	1.61919e+06	1.88764	0.00854449	res	U
Q9HD15	Steroid receptor RNA activator 1	Q15154	PCM1_HUMAN	Pericentriolar material 1 protein	499480	1.27941e+06	1.20518e+06	1.44675e+06	2.6085e+06	1.57757e+06	994690	1.87761e+06	1.88763	0.0224563	res	U
Q8N0Z6	Tetratricopeptide repeat protein 5	O43272	PROD_HUMAN	Proline dehydrogenase 1, mitochondrial	1.03487e+06	1.04378e+06	1.04054e+06	1.89291e+06	2.10042e+06	1.87854e+06	1.03973e+06	1.95729e+06	1.8825	6.64834e-06	res	U
P60006	Anaphase-promoting complex subunit 15	O15013	ARHGA_HUMAN	Rho guanine nucleotide exchange factor 10	115556	143922	139180	225796	261459	262513	132886	249923	1.88073	2.42635e-08	res	U
Q9UPW5	Cytosolic carboxypeptidase 1	Q7Z2K6	ERMP1_HUMAN	Endoplasmic reticulum metallopeptidase 1	5.17318e+06	4.9797e+06	4675218	1298850688	1085516032	1142963584	4.9427e+06	9292236	1.87999	0.000135097	res	U
P53990	IST1 homolog	O43520	AT8B1_HUMAN	Phospholipid-transporting ATPase IC	356324	255794	218219	676641	374710	507313	276779	519555	1.87715	0.0415232	res	U
Q9Y6E2	Basic leucine zipper and W2 domain-containing protein 2	P12532	KCRU_HUMAN	Creatine kinase U-type, mitochondrial	5.66319e+06	5297768	5.75727e+06	1298850688	1085516032	1142963584	5.57274e+06	10456883	1.87643	2.8701e-06	res	U
P22033	Methylmalonyl-CoA mutase, mitochondrial	Q14865	ARI5B_HUMAN	AT-rich interactive domain-containing protein 5B	134940	128899	129111	380835	182458	173329	130983	245541	1.8746	0.0218771	res	U
Q9Y3E0	Vesicle transport protein GOT1B	Q96S97	MYADM_HUMAN	Myeloid-associated differentiation marker	357800	483182	389784	1.52425e+06	463285	319484	410255	769005	1.87446	0.132479
Q96LD8	Sentrin-specific protease 8	P52895	AK1C2_HUMAN	Aldo-keto reductase family 1 member C2	571440	497505	476883	1.08757e+06	905451	901547	515276	964857	1.87251	3.29489e-05	res	U
P40429	60S ribosomal protein L13a	P07203	GPX1_HUMAN	Glutathione peroxidase 1	2.76809e+06	2.44437e+06	2.59136e+06	1298850688	1085516032	1142963584	2.60127e+06	4.86998e+06	1.87215	0.0450181	res	U
O75907	Diacylglycerol O-acyltransferase 1	P18846	ATF1_HUMAN	Cyclic AMP-dependent transcription factor ATF-1	210543	309467	320656	777473	368031	428321	280222	524608	1.87212	0.0622767
Q5W0Z9	Palmitoyltransferase ZDHHC20	Q9HD20	AT131_HUMAN	Endoplasmic reticulum transmembrane helix translocase	1.61826e+06	2.42224e+06	2.43187e+06	1298850688	1085516032	1142963584	2.15746e+06	4.0382e+06	1.87174	0.00292857	res	U
P53801	Pituitary tumor-transforming gene 1 protein-interacting protein	Q06481	APLP2_HUMAN	Amyloid-like protein 2	29993.7	22966.6	22604.4	33207.4	87109.2	21072	25188.2	47129.5	1.8711	0.0636419
P38570	Integrin alpha-E	O95834	EMAL2_HUMAN	Echinoderm microtubule-associated protein-like 2	1.70202e+06	1.47252e+06	1.74443e+06	1298850688	1085516032	1142963584	1.63966e+06	3.06776e+06	1.87097	0.00104546	res	U
Q96FQ6	Protein S100-A16	O95747	OXSR1_HUMAN	Serine/threonine-protein kinase OSR1	2.93188e+06	3628133	2.9309e+06	1298850688	1085516032	1142963584	3.16364e+06	5.91794e+06	1.87061	0.00583395	res	U
P35354	Prostaglandin G/H synthase 2	Q9ULW0	TPX2_HUMAN	Targeting protein for Xklp2	333371	251765	496628	848222		500135	360588	674178	1.86966	0.584231
Q9BYX2	TBC1 domain family member 2A	Q8WVC0	LEO1_HUMAN	RNA polymerase-associated protein LEO1	1434571	882975	1.4086e+06	1.3801e+06	3951554	1.63365e+06	1.24205e+06	2.32177e+06	1.86931	0.0720881
Q96KP4	Cytosolic non-specific dipeptidase	P60983	GMFB_HUMAN	Glia maturation factor beta	5111684	1.58136e+06	4015481	1298850688	1085516032	1142963584	3.56951e+06	6.66816e+06	1.86809	0.408792
Q9P0J0	NADH dehydrogenase [ubiquinone] 1 alpha subcomplex subunit 13	Q969S8	HDA10_HUMAN	Polyamine deacetylase HDAC10	228109	135750		234376	475912	308583	181929	339624	1.86679	0.00604176	res	U
P42330	Aldo-keto reductase family 1 member C3	Q8IY22	CMIP_HUMAN	C-Maf-inducing protein	515504	465270	497264	911869	867946	978873	492680	919563	1.86645	0.000134153	res	U
Q14CX7	N-alpha-acetyltransferase 25, NatB auxiliary subunit	Q15057	ACAP2_HUMAN	Arf-GAP with coiled-coil, ANK repeat and PH domain-containing protein 2	2.26992e+06	2.15866e+06	2.30114e+06	1298850688	1085516032	1142963584	2.24324e+06	4.18639e+06	1.86623	0.000593218	res	U
Q12800	Alpha-globin transcription factor CP2	Q5VUA4	ZN318_HUMAN	Zinc finger protein 318	309380	259790	287193	553158	539244	504442	285454	532281	1.86468	1.64561e-08	res	U
P07311	Acylphosphatase-1	Q96K37	S35E1_HUMAN	Solute carrier family 35 member E1	285549	426660	245300	581136	563746	639870	319170	594918	1.86395	0.000697955	res	U
Q9P2K8	eIF-2-alpha kinase GCN2	P04150	GCR_HUMAN	Glucocorticoid receptor	1.17946e+06	1.29862e+06	1.35957e+06	2.51252e+06	2.45149e+06	2.17263e+06	1.27922e+06	2.37888e+06	1.85964	2.14344e-06	res	U
P46940	Ras GTPase-activating-like protein IQGAP1	Q9UHW5	GPN3_HUMAN	GPN-loop GTPase 3	457787	427815	459572	860381	855721	785415	448391	833839	1.85962	0.323099
F1N5M2;Q3MHN5	Gc-globulin;Vitamin D-binding protein	P50150	GBG4_HUMAN	Guanine nucleotide-binding protein G(I)/G(S)/G(O) subunit gamma-4	273336	294895	382732	507807	578039	680532	316988	588793	1.85746	2.15758e-05	res	U
O15155	BET1 homolog	O00623	PEX12_HUMAN	Peroxisome assembly protein 12	527133	323591	590698	580016	900817	1.19477e+06	480474	891867	1.85622	0.0106731	res	U
Q96B70	Leukocyte receptor cluster member 9	P05026	AT1B1_HUMAN	Sodium/potassium-transporting ATPase subunit beta-1	1.49861e+06	1.20059e+06	1.42247e+06	1298850688	1085516032	1142963584	1.37389e+06	2.54836e+06	1.85485	0.00035251	res	U
Q96FL8	Multidrug and toxin extrusion protein 1	Q6DHV5	C2D2B_HUMAN	Protein CC2D2B	237573	114272	270275	435309	324047	394191	207373	384516	1.85422	0.000511742	res	U
O60725	Protein-S-isoprenylcysteine O-methyltransferase	P08572	CO4A2_HUMAN	Collagen alpha-2(IV) chain	924774	1039243	1.08579e+06	1.8041e+06	1.92259e+06	1.92751e+06	1.0166e+06	1.88473e+06	1.85395	5.91929e-09	res	U
P17029	Zinc finger protein with KRAB and SCAN domains 1	O75044	SRGP2_HUMAN	SLIT-ROBO Rho GTPase-activating protein 2	366197	251136	388094	932922	423808	505731	335142	620821	1.85241	0.0420424	res	U
O15217	Glutathione S-transferase A4	P06737	PYGL_HUMAN	Glycogen phosphorylase, liver form	4.06927e+06	4.15235e+06	4143548	1298850688	1085516032	1142963584	4.12172e+06	7.63442e+06	1.85224	1.61115e-05	res	U
Q53FA7	Quinone oxidoreductase PIG3	P32926	DSG3_HUMAN	Desmoglein-3	2.94063e+06	2.81511e+06	3.05589e+06	1298850688	1085516032	1142963584	2.93721e+06	5.43834e+06	1.85153	7.6965e-08	res	U
P82921	28S ribosomal protein S21, mitochondrial	Q9BTU6	P4K2A_HUMAN	Phosphatidylinositol 4-kinase type 2-alpha	1.21067e+06	1.36009e+06	1.39283e+06	2.09152e+06	2.31844e+06	2.92596e+06	1.3212e+06	2.4453e+06	1.85082	0.00494225	res	U
Q13887	Krueppel-like factor 5	Q15561	TEAD4_HUMAN	Transcriptional enhancer factor TEF-3	59791.7	60893.7	74891.1	134325	165057	62544.6	65192.2	120642	1.85056	0.0517563
P49916	DNA ligase 3	Q9BZ29	DOCK9_HUMAN	Dedicator of cytokinesis protein 9	308341	282301	281700	510358	549960	552565	290780	537628	1.84891	4.67997e-07	res	U
Q96FJ2	Dynein light chain 2, cytoplasmic	O60906	NSMA_HUMAN	Sphingomyelin phosphodiesterase 2	33787.4	60442.5	82115.4		104587	112666	58781.8	108627	1.84797	0.295623
Q14520	Hyaluronan-binding protein 2	Q8WWK9	CKAP2_HUMAN	Cytoskeleton-associated protein 2	1.8953e+06	1.87425e+06	1.73229e+06	1298850688	1085516032	1142963584	1.83395e+06	3.38697e+06	1.84682	0.00593609	res	U
P06213	Insulin receptor	Q02241	KIF23_HUMAN	Kinesin-like protein KIF23	528702	725911	623968	504521	1.5437e+06	1.4208e+06	626194	1.15634e+06	1.84661	0.0628557
Q6ZV73	FYVE, RhoGEF and PH domain-containing protein 6	Q8TCA0	LRC20_HUMAN	Leucine-rich repeat-containing protein 20	90580.3	72269.1	40108.4	195586	66128.5	113006	67652.6	124907	1.8463	0.016429	res	U
Q96K37	Solute carrier family 35 member E1	Q86SF2	GALT7_HUMAN	N-acetylgalactosaminyltransferase 7	2.96875e+06	2.54581e+06	2.75326e+06	1298850688	1085516032	1142963584	2755940	5.08011e+06	1.84333	1.17332e-05	res	U
Q4L235	Beta-alanine-activating enzyme	Q9UBT7	CTNL1_HUMAN	Alpha-catulin	189189	120539	127687	201047	294467	310646	145805	268720	1.84301	0.000956855	res	U
Q9H0R4	Haloacid dehalogenase-like hydrolase domain-containing protein 2	Q86YT6	MIB1_HUMAN	E3 ubiquitin-protein ligase MIB1	310206	349560	204403	177610	473643	939012	288056	530088	1.84022	0.210547
Q8N6L1	Keratinocyte-associated protein 2	Q9Y365	STA10_HUMAN	START domain-containing protein 10	1.8808e+06	659697	1.87355e+06	1.30544e+06	1.70464e+06	5110280	1471349	2.70679e+06	1.83966	0.179413
P13473	Lysosome-associated membrane glycoprotein 2	Q9NTI5	PDS5B_HUMAN	Sister chromatid cohesion protein PDS5 homolog B	1.0573e+06	1.3747e+06	1.18985e+06	1.3854e+06	3896475	1379575	1.20728e+06	2.22048e+06	1.83924	0.100838
P01130	Low-density lipoprotein receptor	P09972	ALDOC_HUMAN	Fructose-bisphosphate aldolase C	52069984	52330284	53561608	1298850688	1085516032	1142963584	5.2654e+07	96823192	1.83886	0.000264408	res	U
Q9NWT1	p21-activated protein kinase-interacting protein 1	P32121	ARRB2_HUMAN	Beta-arrestin-2	205173	159741	266391	383079	359895	417810	210435	386928	1.83871	5.21754e-05	res	U
Q92564	DCN1-like protein 4	Q9P0K8	FOXJ2_HUMAN	Forkhead box protein J2	153570	182845	85730.5	115752	299636	360370	140715	258586	1.83766	0.0530138
Q9UPY5	Cystine/glutamate transporter	A0FGR8	ESYT2_HUMAN	Extended synaptotagmin-2	2.87914e+06	2909464	3070850	1298850688	1085516032	1142963584	2.95315e+06	5.41437e+06	1.83342	0.00667235	res	U
Q8IWZ3	Ankyrin repeat and KH domain-containing protein 1	O00233	PSMD9_HUMAN	26S proteasome non-ATPase regulatory subunit 9	1.96373e+06	1.62574e+06	1.89158e+06	1298850688	1085516032	1142963584	1.82702e+06	3.34695e+06	1.83192	2.27157e-05	res	U
Q14141	Septin-6	Q3MIP1	IPIL2_HUMAN	Inositol 1,4,5-trisphosphate receptor-interacting protein-like 2	23479.1	29476.3	12012.8	80342.7	8362.62	30291.5	21656.1	39665.6	1.83162	0.114525
Q8IUW5	RELT-like protein 1	Q9H0Q0	CYRIA_HUMAN	CYFIP-related Rac1 interactor A	828998	763566	708100	1.21339e+06	1.35065e+06	1.64889e+06	766888	1.40431e+06	1.83118	0.000228373	res	U
P46939	Utrophin	O15550	KDM6A_HUMAN	Lysine-specific demethylase 6A	289341	377107	237868	424966	640373	590383	301439	551907	1.83091	0.00446358	res	U
Q9NYK5	39S ribosomal protein L39, mitochondrial	Q5VW38	GP107_HUMAN	Protein GPR107	503385	645235	723073	1182806	1.09008e+06	1.15396e+06	623898	1.14228e+06	1.83088	5.52366e-06	res	U
O15173	Membrane-associated progesterone receptor component 2	Q7Z7L7	ZER1_HUMAN	Protein zer-1 homolog	152429	412904	301712		651570	406146	289015	528858	1.82986	0.0534922
Q53G44	Interferon-induced protein 44-like	P14923	PLAK_HUMAN	Junction plakoglobin	15367246	16005246	17099660	1298850688	1085516032	1142963584	16157384	2.95619e+07	1.82962	4.70089e-08	res	U
Q8WWI1	LIM domain only protein 7	P42261	GRIA1_HUMAN;GRIA2_HUMAN;GRIA3_HUMAN	Glutamate receptor 1;Glutamate receptor 2;Glutamate receptor 3	2.3367e+06	2.28831e+06	2.29933e+06	1298850688	1085516032	1142963584	2.30812e+06	4.22228e+06	1.82932	0.000367924	res	U
Q96HE7	ERO1-like protein alpha	Q8TBN0	R3GEF_HUMAN	Guanine nucleotide exchange factor for Rab-3A	165584	165185	83808.4	262626	232225	263203	138192	252685	1.8285	0.000122689	res	U
Q99700	Ataxin-2	P16333	NCK1_HUMAN	Cytoplasmic protein NCK1	1.19189e+06	971528	1.40901e+06	2.29497e+06	1913887	2.317e+06	1.19081e+06	2.17528e+06	1.82673	2.68919e-06	res	U
Q9Y4E5	E3 SUMO-protein ligase ZNF451	Q9UPZ3	HPS5_HUMAN	Hermansky-Pudlak syndrome 5 protein	213004	114060	98396.9		230274	286597	141820	258435	1.82227	0.802188
Q9H8Y5	Ankyrin repeat and zinc finger domain-containing protein 1	P62253	UB2G1_HUMAN	Ubiquitin-conjugating enzyme E2 G1	433829	411046	387740	693444	764387	787250	410872	748361	1.8214	2.07755e-05	res	U
P63261	Actin, cytoplasmic 2	P00918	CAH2_HUMAN	Carbonic anhydrase 2	2081657	2.08301e+06	2.19299e+06	1298850688	1085516032	1142963584	2.11922e+06	3.85789e+06	1.82043	1.01718e-06	res	U
Q9H2X8	Interferon alpha-inducible protein 27-like protein 2	Q3ZBS7	Q3ZBS7_BOVIN	Vitronectin	4.94365e+06	5.20997e+06	5333214	1298850688	1085516032	1142963584	5.16228e+06	9390173	1.819	2.73259e-08	res	U
P12532	Creatine kinase U-type, mitochondrial	Q8TEU7	RPGF6_HUMAN	Rap guanine nucleotide exchange factor 6	140763	159826	131428	274074	239311	272438	144005	261941	1.81897	1.42661e-05	res	U
Q9UPP1	Histone lysine demethylase PHF8	Q8N0Z6	TTC5_HUMAN	Tetratricopeptide repeat protein 5	366561	408064	231960	625438	612574	592798	335528	610270	1.81883	0.000180799	res	U
O95319	CUGBP Elav-like family member 2	Q9H3F6	BACD3_HUMAN	BTB/POZ domain-containing adapter for CUL3-mediated RhoA degradation protein 3	195799	193778	227519	488345	322611	311345	205699	374100	1.81868	0.00263048	res	U
Q9BUH6	Protein PAXX	O00562	PITM1_HUMAN	Membrane-associated phosphatidylinositol transfer protein 1	186305	184439	90844.4	231316	398486	208583	153863	279462	1.8163	0.00499292	res	U
O75251	NADH dehydrogenase [ubiquinone] iron-sulfur protein 7, mitochondrial	P52564	MP2K6_HUMAN	Dual specificity mitogen-activated protein kinase kinase 6	1000229	895712	819924	2.08464e+06	1.33485e+06	1513265	905288	1.64425e+06	1.81627	0.011175	res	U
P19320	Vascular cell adhesion protein 1	Q6UX65	DRAM2_HUMAN	DNA damage-regulated autophagy modulator protein 2	186371	139554	257877	319567	352148	387881	194600	353198	1.81499	0.000860987	res	U
Q6PCB5	Lysine-specific demethylase RSBN1L	Q9NVX7	KBTB4_HUMAN	Kelch repeat and BTB domain-containing protein 4	165599	894341	253159	82346.1	1.56715e+06	732756	437699	794082	1.81422	0.0586111
Q8IY22	C-Maf-inducing protein	Q9NRD5	PICK1_HUMAN	PRKCA-binding protein	303212	342385	420583	605061	665146	663924	355393	644711	1.81408	1.27929e-05	res	U
Q8NI35	InaD-like protein	Q32M88	PGGHG_HUMAN	Protein-glucosylgalactosylhydroxylysine glucosidase		265144	311533	489534	538596	540438	288338	522856	1.81334	0.000386833	res	U
P04406	Glyceraldehyde-3-phosphate dehydrogenase	Q9C0E8	LNP_HUMAN	Endoplasmic reticulum junction formation protein lunapark	718834	607345	602745	1205750	1.16734e+06	1.12285e+06	642974	1.16531e+06	1.81238	7.47368e-08	res	U
Q8NEU8	DCC-interacting protein 13-beta	Q9NYK5	RM39_HUMAN	39S ribosomal protein L39, mitochondrial	1976154	2.06735e+06	6.6996e+06	1298850688	1085516032	1142963584	3.58103e+06	6.48843e+06	1.81189	0.0211372	res	U
Q5VW38	Protein GPR107	Q15836	VAMP3_HUMAN	Vesicle-associated membrane protein 3	2.72506e+06	3.064e+06	2835410	1298850688	1085516032	1142963584	2.87482e+06	5.20704e+06	1.81125	8.19886e-06	res	U
Q9BST9	Rhotekin	P55327	TPD52_HUMAN	Tumor protein D52	5.97701e+06	6152084	5933800	1298850688	1085516032	1142963584	6.02096e+06	10903791	1.81097	3.06217e-05	res	U
Q08623	Pseudouridine-5'-phosphatase	O60513	B4GT4_HUMAN	Beta-1,4-galactosyltransferase 4	722984	617707	618606	1.30078e+06	1.1237e+06	1.12299e+06	653099	1.18249e+06	1.81058	0.00103016	res	U
Q9NW81	Distal membrane-arm assembly complex protein 2	Q8IUR7	ARMC8_HUMAN	Armadillo repeat-containing protein 8	997498	1.52629e+06	825772	1.36913e+06	2979277	1.71613e+06	1116520	2.02151e+06	1.81055	0.0245714	res	U
Q15172	Serine/threonine-protein phosphatase 2A 56 kDa regulatory subunit alpha isoform	P21397	AOFA_HUMAN	Amine oxidase [flavin-containing] A	698023	781506	714085	1460542	1.18292e+06	1.32588e+06	731205	1.32311e+06	1.8095	2.68249e-05	res	U
Q9Y3R5	Protein dopey-2	Q8WVM0	TFB1M_HUMAN	Dimethyladenosine transferase 1, mitochondrial	2.01854e+06	2.22741e+06	1.87913e+06	1298850688	1085516032	1142963584	2.04169e+06	3.69287e+06	1.80873	0.00196235	res	U
Q9Y5N5	Methyltransferase N6AMT1	Q9C0D5	TANC1_HUMAN	Protein TANC1	838890	772104	691182	1.78777e+06	1.22871e+06	1.14586e+06	767392	1.38745e+06	1.80801	0.00402676	res	U
P06132	Uroporphyrinogen decarboxylase	O15014	ZN609_HUMAN	Zinc finger protein 609	165004	242523	98956.5	405684	239802	269991	168828	305159	1.80752	0.0985014
Q6N075	Molybdate-anion transporter	Q16625	OCLN_HUMAN	Occludin	1993461	1.99712e+06	1.85433e+06	1298850688	1085516032	1142963584	1.9483e+06	3.5206e+06	1.80701	0.00834395	res	U
Q9H4I9	Essential MCU regulator, mitochondrial	P33981	TTK_HUMAN	Dual specificity protein kinase TTK	214917	188434	199705	415476	290898	383187	201019	363187	1.80673	0.00269713	res	U
Q9Y6Y0	Influenza virus NS1A-binding protein	Q05639	EF1A2_HUMAN	Elongation factor 1-alpha 2	2.6776e+06	2.38023e+06	2145708	1298850688	1085516032	1142963584	2.40118e+06	4.33443e+06	1.80513	1.55316e-06	res	U
P35237	Serpin B6	Q9Y2I8	WDR37_HUMAN	WD repeat-containing protein 37	273426	886334	427625		953438		529129	953438	1.8019	NaN
Q96SB3	Neurabin-2	Q53GA4	PHLA2_HUMAN	Pleckstrin homology-like domain family A member 2	277140	241847	263496	487824	648220	273079	260828	469708	1.80084	0.0163106	res	U
P08138	Tumor necrosis factor receptor superfamily member 16	Q9UH99	SUN2_HUMAN	SUN domain-containing protein 2	1.06416e+06	1.17546e+06	1.18071e+06	2048355	2.29705e+06	1.80723e+06	1.14011e+06	2.05088e+06	1.79884	0.00162646	res	U
Q9Y6D9	Mitotic spindle assembly checkpoint protein MAD1	P07942	LAMB1_HUMAN	Laminin subunit beta-1	128848	159992	192157	315832	247181	301546	160332	288186	1.79743	0.000134788	res	U
Q02252	Methylmalonate-semialdehyde dehydrogenase [acylating], mitochondrial	A3KN83	SBNO1_HUMAN	Protein strawberry notch homolog 1	808942	1.0051e+06	885325	2.78189e+06	1.0073e+06	1.06183e+06	899790	1.61701e+06	1.79709	0.110902
Q9H361	Polyadenylate-binding protein 3	P25391	LAMA1_HUMAN	Laminin subunit alpha-1	351891	303512	296536	532991	570384	606921	317313	570099	1.79664	1.54002e-05	res	U
P10074	Telomere zinc finger-associated protein	P53609	PGTB1_HUMAN	Geranylgeranyl transferase type-1 subunit beta	916440	1.05325e+06	1.00671e+06	1815868	2.00555e+06	1.52607e+06	992133	1.78249e+06	1.79663	0.00152192	res	U
P50440	Glycine amidinotransferase, mitochondrial	P43155	CACP_HUMAN	Carnitine O-acetyltransferase	1048698	1.209e+06	1.25447e+06	2.06092e+06	2.15202e+06	2094896	1.17072e+06	2.10261e+06	1.796	7.7201e-07	res	U
P49354	Protein farnesyltransferase/geranylgeranyltransferase type-1 subunit alpha	Q53H12	AGK_HUMAN	Acylglycerol kinase, mitochondrial	6018472	5.49158e+06	5.90657e+06	1298850688	1085516032	1142963584	5.80554e+06	1.04238e+07	1.7955	0.0515439
Q05193	Dynamin-1	P23743	DGKA_HUMAN	Diacylglycerol kinase alpha	1.09784e+06	1.14049e+06	1.13619e+06	1.96446e+06	2.09793e+06	1.99225e+06	1.12484e+06	2.01821e+06	1.79422	5.28862e-09	res	U
Q9NZE8	39S ribosomal protein L35, mitochondrial	Q9NQW6	ANLN_HUMAN	Anillin	369044	336992	344145	694894	610647	577797	350060	627779	1.79335	0.00264625	res	U
Q9BV68	E3 ubiquitin-protein ligase RNF126	P13164	IFM1_HUMAN	Interferon-induced transmembrane protein 1	67693560	72015376	69967552	1298850688	1085516032	1142963584	6.98922e+07	1.2533e+08	1.7932	1.11698e-06	res	U
P62851	40S ribosomal protein S25	Q7L5N7	PCAT2_HUMAN	Lysophosphatidylcholine acyltransferase 2	788193	950223	692073	1.00222e+06	1.84216e+06	1.51082e+06	810163	1.45173e+06	1.7919	0.0147469	res	U
O95825	Quinone oxidoreductase-like protein 1	Q9H269	VPS16_HUMAN	Vacuolar protein sorting-associated protein 16 homolog	1558833	2.18164e+06	1.49444e+06	2.01416e+06	4.82705e+06	2.53421e+06	1.74497e+06	3.12514e+06	1.79094	0.0818759
Q643R3	Lysophospholipid acyltransferase LPCAT4	P18405	S5A1_HUMAN	3-oxo-5-alpha-steroid 4-dehydrogenase 1	202826	224826	214810	395794	327577	426742	214154	383371	1.79016	7.99269e-05	res	U
Q96FV9	THO complex subunit 1	Q96HA8	NTAQ1_HUMAN	Protein N-terminal glutamine amidohydrolase	124950	111588	78726.4	221203	170066	172944	105088	188071	1.78965	0.00034536	res	U
O60828	Polyglutamine-binding protein 1	P63096	GNAI1_HUMAN	Guanine nucleotide-binding protein G(i) subunit alpha-1	550803	433654	494975	1.11205e+06	777912	756047	493144	882004	1.78853	0.00486265	res	U
P08047	Transcription factor Sp1	Q9NPD8	UBE2T_HUMAN	Ubiquitin-conjugating enzyme E2 T	426709	663299	420766	432101	1.30562e+06	963418	503591	900378	1.78791	0.348918
Q96BN8	Ubiquitin thioesterase otulin	Q9NPB8	GPCP1_HUMAN	Glycerophosphocholine phosphodiesterase GPCPD1	47524.4	1.84722e+06	1701283	2041310	1.64993e+06	2.73722e+06	1.19868e+06	2.14282e+06	1.78765	0.0595137
P46013	Proliferation marker protein Ki-67	Q5HYI7	MTX3_HUMAN	Metaxin-3	1.01072e+06	578788	836685	1.51796e+06	1.1946e+06	1.6227e+06	808733	1.44509e+06	1.78686	0.000369375	res	U
Q13405	39S ribosomal protein L49, mitochondrial	P42568	AF9_HUMAN	Protein AF-9	97726.7	84698.4	121649	212860	191478	138431	101358	180923	1.78499	0.0747703
P62249	40S ribosomal protein S16	Q9P0P8	MRES1_HUMAN	Mitochondrial transcription rescue factor 1	844794	614395	325345	1.24241e+06		880446	594845	1.06143e+06	1.78438	0.0313475	res	U
Q6N063	2-oxoglutarate and iron-dependent oxygenase domain-containing protein 2	Q9Y6E2	BZW2_HUMAN	Basic leucine zipper and W2 domain-containing protein 2	4.51012e+06	4700286	4757949	1298850688	1085516032	1142963584	4.65612e+06	8.30755e+06	1.78422	0.00026494	res	U
Q96C01	Protein FAM136A	O15460	P4HA2_HUMAN	Prolyl 4-hydroxylase subunit alpha-2	1.17033e+06	1.18324e+06	1.09426e+06	1.99914e+06	1.96573e+06	2.17896e+06	1.14928e+06	2.04794e+06	1.78194	1.53055e-07	res	U
Q9HD20	Endoplasmic reticulum transmembrane helix translocase	P30838	AL3A1_HUMAN	Aldehyde dehydrogenase, dimeric NADP-preferring	75550656	77803336	76811712	1298850688	1085516032	1142963584	7.67219e+07	136597984	1.78043	1.30673e-05	res	U
P19013	Keratin, type II cytoskeletal 4	Q6QNY0	BL1S3_HUMAN	Biogenesis of lysosome-related organelles complex 1 subunit 3	187164	210708	293137	330383	466730	433052	230336	410055	1.78024	0.000208972	res	U
Q8WV60	Pentatricopeptide repeat-containing protein 2, mitochondrial	Q99700	ATX2_HUMAN	Ataxin-2	1.11602e+06	766455	915572	1.40406e+06	1.83012e+06	1.7463e+06	932683	1.66016e+06	1.77998	0.00712742	res	U
Q6SA08	Testis-specific serine/threonine-protein kinase 4	Q8NEZ5	FBX22_HUMAN	F-box only protein 22	2.98021e+06	1.9067e+06	2.43649e+06	1298850688	1085516032	1142963584	2.44113e+06	4.34254e+06	1.77891	0.00300063	res	U
Q8NBK3	Formylglycine-generating enzyme	Q8NEM7	SP20H_HUMAN	Transcription factor SPT20 homolog	151657	90215.5	80312.6	196547	165097	211265	107395	190970	1.7782	0.00427546	res	U
Q8IX01	SURP and G-patch domain-containing protein 2	P55196	AFAD_HUMAN	Afadin	1.25665e+06	1.49429e+06	1.51398e+06	1.72999e+06	3.17476e+06	2.66348e+06	1.42164e+06	2.52274e+06	1.77453	0.0154712	res	U
Q9Y3L5	Ras-related protein Rap-2c	Q53GQ0	DHB12_HUMAN	Very-long-chain 3-oxoacyl-CoA reductase	12462900	11143635	9972358	1298850688	1085516032	1142963584	1.1193e+07	19850868	1.77351	0.00447711	res	U
O95822	Malonyl-CoA decarboxylase, mitochondrial	Q86TP1	PRUN1_HUMAN	Exopolyphosphatase PRUNE1	505255	403573	419813	1476916	464054	414579	442880	785183	1.7729	0.180458
O00541	Pescadillo homolog	Q16836	HCDH_HUMAN	Hydroxyacyl-coenzyme A dehydrogenase, mitochondrial	3042678	2825365	2.56818e+06	1298850688	1085516032	1142963584	2.81207e+06	4.96854e+06	1.76686	6.23219e-08	res	U
O14949	Cytochrome b-c1 complex subunit 8	Q5VTR2	BRE1A_HUMAN	E3 ubiquitin-protein ligase BRE1A	618678	555614	618377	634845	1.98684e+06	544929	597557	1.05554e+06	1.76642	0.404639
Q04726	Transducin-like enhancer protein 3	Q9P2K8	E2AK4_HUMAN	eIF-2-alpha kinase GCN2	507486	479059	652628	1.00024e+06	855655	1.03933e+06	546391	965074	1.76627	0.000135946	res	U
O00462	Beta-mannosidase	P18827	SDC1_HUMAN	Syndecan-1	829934	476143	712592	1.43641e+06	1.09189e+06	1.03712e+06	672889	1.18847e+06	1.76623	0.000641785	res	U
O43432	Eukaryotic translation initiation factor 4 gamma 3	Q9P1Y5	CAMP3_HUMAN	Calmodulin-regulated spectrin-associated protein 3	506248	824029	414465	546525	1.36546e+06	1.16837e+06	581580	1.02678e+06	1.76551	0.0387575	res	U
Q9P2J9	[Pyruvate dehydrogenase [acetyl-transferring]]-phosphatase 2, mitochondrial	Q96QE5	TEFM_HUMAN	Transcription elongation factor, mitochondrial	608270	1.12925e+06	489051	710574	2.06646e+06	1.15389e+06	742191	1.31031e+06	1.76546	0.0380909	res	U
Q12972	Nuclear inhibitor of protein phosphatase 1	Q96SZ6	CK5P1_HUMAN	Mitochondrial tRNA methylthiotransferase CDK5RAP1	579997	716085	837553	1.54128e+06	721119	1.50294e+06	711212	1.25511e+06	1.76475	0.128697
P19404	NADH dehydrogenase [ubiquinone] flavoprotein 2, mitochondrial	Q6BDS2	URFB1_HUMAN	UHRF1-binding protein 1	1.01241e+06	680906	917044	1.05562e+06	1.82446e+06	1.72614e+06	870121	1.53541e+06	1.76459	0.0221814	res	U
A2RUB1	Meiosis-specific coiled-coil domain-containing protein MEIOC	P09960	LKHA4_HUMAN	Leukotriene A-4 hydrolase	10543877	10442324	9734565	1298850688	1085516032	1142963584	1.02403e+07	18064463	1.76406	0.00375296	res	U
Q9UIS9	Methyl-CpG-binding domain protein 1	Q8N8V2	GBP7_HUMAN	Guanylate-binding protein 7	226679	718265	721599	910225	1.06458e+06	964891	555515	979900	1.76395	0.00243041	res	U
Q8NBF6	Late secretory pathway protein AVL9 homolog	Q969V5	MUL1_HUMAN	Mitochondrial ubiquitin ligase activator of NFKB 1	280029	199111	281940	452618	437071	452566	253693	447418	1.76362	5.07461e-05	res	U
Q9P0P8	Mitochondrial transcription rescue factor 1	Q6KB66	K2C80_HUMAN	Keratin, type II cytoskeletal 80	4.4958e+06	4.68089e+06	4941927	1298850688	1085516032	1142963584	4706205	8299159	1.76345	2.9467e-06	res	U
Q6YHU6	Thyroid adenoma-associated protein	O75410	TACC1_HUMAN	Transforming acidic coiled-coil-containing protein 1	289564	392883	440123	609557	642186	726232	374190	659325	1.76201	0.000192401	res	U
Q8NI27	THO complex subunit 2	Q5MIZ7	P4R3B_HUMAN	Serine/threonine-protein phosphatase 4 regulatory subunit 3B	563491	1.04026e+06	652506	563768	1.89299e+06	1.51832e+06	752086	1.32502e+06	1.7618	0.131532
Q53EU6	Glycerol-3-phosphate acyltransferase 3	Q92817	EVPL_HUMAN	Envoplakin	633687	543682	635326	1.57765e+06	718820	896221	604232	1.06423e+06	1.7613	0.044511	res	U
P33981	Dual specificity protein kinase TTK	Q9Y6Y0	NS1BP_HUMAN	Influenza virus NS1A-binding protein	360744	453832	321185	611188	703472	684637	378587	666432	1.76032	4.64458e-06	res	U
Q6YN16	Hydroxysteroid dehydrogenase-like protein 2	Q5VT25	MRCKA_HUMAN	Serine/threonine-protein kinase MRCK alpha	1144833	661739	44898.9	383711	872340	1.99994e+06	617157	1.08533e+06	1.75859	0.105786
P30838	Aldehyde dehydrogenase, dimeric NADP-preferring	O00767	SCD_HUMAN	Stearoyl-CoA desaturase	3.43826e+06	3.67339e+06	3514592	1298850688	1085516032	1142963584	3542081	6.22876e+06	1.7585	2.79274e-06	res	U
Q96II8	DISP complex protein LRCH3	Q9H3Z4	DNJC5_HUMAN	DnaJ homolog subfamily C member 5	1.61731e+06	1.72975e+06	1.74047e+06	2.75675e+06	3.25637e+06	2928798	1.69584e+06	2.98064e+06	1.75761	0.000310615	res	U
Q15785	Mitochondrial import receptor subunit TOM34	Q6NW34	NEPRO_HUMAN	Nucleolus and neural progenitor protein	811584	886385	852087	974628	1.55785e+06	1.94923e+06	850019	1.4939e+06	1.75749	0.0341944	res	U
Q07955	Serine/arginine-rich splicing factor 1	P61326	MGN_HUMAN	Protein mago nashi homolog	1.50581e+06	1.68807e+06	1562099	1.6783e+06	3.26507e+06	3.41474e+06	1.58533e+06	2.78604e+06	1.75739	0.0126571	res	U
Q15904	V-type proton ATPase subunit S1	P24386	RAE1_HUMAN	Rab proteins geranylgeranyltransferase component A 1	301560	373790	299898	538991	533431	640946	325083	571123	1.75685	0.0499647	res	U
Q9HAJ7	Histone deacetylase complex subunit SAP30L	Q58FG1	HS904_HUMAN	Putative heat shock protein HSP 90-alpha A4	34225308	28594380	32285372	1298850688	1085516032	1142963584	3.17017e+07	5.56099e+07	1.75416	0.00223324	res	U
P78545	ETS-related transcription factor Elf-3	O96017	CHK2_HUMAN	Serine/threonine-protein kinase Chk2	353265	432516	406856	678250	754320	659266	397545	697279	1.75396	0.00024954	res	U
P32119	Peroxiredoxin-2	Q96TA1	NIBA2_HUMAN	Protein Niban 2	7064262	7620378	7.5011e+06	1298850688	1085516032	1142963584	7.39525e+06	12967343	1.75347	1.67101e-07	res	U
O95563	Mitochondrial pyruvate carrier 2	Q9NRY6	PLS3_HUMAN	Phospholipid scramblase 3	263402	260149	223792	387489	570467	351320	249115	436425	1.75191	0.0171811	res	U
Q8NEH6	Meiosis-specific nuclear structural protein 1	Q9BV68	RN126_HUMAN	E3 ubiquitin-protein ligase RNF126	3242684	2.77501e+06	3.12799e+06	1298850688	1085516032	1142963584	3048563	5.33897e+06	1.75131	0.0473878	res	U
Q9BZ29	Dedicator of cytokinesis protein 9	Q8N5Y8	PAR16_HUMAN	Protein mono-ADP-ribosyltransferase PARP16	430925	396953	392370	668100	781108	687253	406749	712154	1.75084	9.88485e-06	res	U
P05114	Non-histone chromosomal protein HMG-14	Q9NR19	ACSA_HUMAN	Acetyl-coenzyme A synthetase, cytoplasmic	1141230	1.08654e+06	1.08961e+06	1.95922e+06	1.84218e+06	2.00536e+06	1.10579e+06	1.93559e+06	1.7504	0.00911657	res	U
Q9NZC3	Glycerophosphodiester phosphodiesterase 1	P63261	ACTG_HUMAN	Actin, cytoplasmic 2	152044416	148377856	70029816	1298850688	1085516032	1142963584	1.23484e+08	216121312	1.7502	0.000828825	res	U
P19793	Retinoic acid receptor RXR-alpha	Q92982	NINJ1_HUMAN	Ninjurin-1	123225	144010	139917	241776	255475	214869	135717	237373	1.74903	4.92663e-05	res	U
O95747	Serine/threonine-protein kinase OSR1	O94925	GLSK_HUMAN	Glutaminase kidney isoform, mitochondrial	3.21541e+06	3.32955e+06	2802695	1298850688	1085516032	1142963584	3.11588e+06	5.44736e+06	1.74826	1.29702e-05	res	U
Q9Y4E6	WD repeat-containing protein 7	O60512	B4GT3_HUMAN	Beta-1,4-galactosyltransferase 3	181245	212986	214596	368868	329050	366233	202942	354717	1.74787	0.000949197	res	U
P00735	Prothrombin	O60907	TBL1X_HUMAN	F-box-like/WD repeat-containing protein TBL1X	424395	238868	339696	526748	657019	569091	334320	584286	1.74769	0.000157327	res	U
Q9UPY8	Microtubule-associated protein RP/EB family member 3	Q7L592	NDUF7_HUMAN	Protein arginine methyltransferase NDUFAF7, mitochondrial	2301956	2.50377e+06	2419391	1298850688	1085516032	1142963584	2.40837e+06	4206537	1.74663	0.000478556	res	U
Q8NEB9	Phosphatidylinositol 3-kinase catalytic subunit type 3	Q8WUY8	NAT14_HUMAN	N-acetyltransferase 14	476411	669654	485755	994932	962324	892474	543940	949910	1.74635	5.85426e-05	res	U
P05787	Keratin, type II cytoskeletal 8	Q8WUH2	TGFA1_HUMAN	Transforming growth factor-beta receptor-associated protein 1	333651	490473	413889	431908	881803	847880	412671	720530	1.74602	0.0493493	res	U
Q9NZL4	Hsp70-binding protein 1	Q96K76	UBP47_HUMAN	Ubiquitin carboxyl-terminal hydrolase 47	1.91179e+06	967388	2.55019e+06	1298850688	1085516032	1142963584	1.80979e+06	3.15684e+06	1.74432	0.273522
Q8N6H7	ADP-ribosylation factor GTPase-activating protein 2	Q2KHR3	QSER1_HUMAN	Glutamine and serine-rich protein 1	299808	386047	263826	664486	317689	673943	316560	552039	1.74387	0.22454
Q5U5X0	Complex III assembly factor LYRM7	P50440	GATM_HUMAN	Glycine amidinotransferase, mitochondrial	1.57963e+06	1.39629e+06	1.4694e+06	1298850688	1085516032	1142963584	1.48177e+06	2.58258e+06	1.7429	0.0353602	res	U
Q96FN4	Copine-2	Q53FV1	ORML2_HUMAN;ORML1_HUMAN	ORM1-like protein 2;ORM1-like protein 1	2.19686e+06	2.66141e+06	2404230	1298850688	1085516032	1142963584	2.42083e+06	4.21914e+06	1.74285	3.30584e-05	res	U
P04908;P0C0S8;P20671;Q16777;Q6FI13;Q7L7L0;Q93077;Q96KK5;Q99878;Q9BTM1	Histone H2A type 1-B/E;Histone H2A type 1;Histone H2A type 1-D;Histone H2A type 2-C;Histone H2A type 2-A;Histone H2A type 3;Histone H2A type 1-C;Histone H2A type 1-H;Histone H2A type 1-J;Histone H2A.J	P14543	NID1_HUMAN	Nidogen-1	1.43792e+06	1.60889e+06	903542	1.88402e+06	2.59213e+06	2.40547e+06	1.31678e+06	2.29387e+06	1.74203	0.000144113	res	U
Q13535	Serine/threonine-protein kinase ATR	Q8IWE2	NXP20_HUMAN	Protein NOXP20	1.02946e+06	1.01501e+06	933346	1.5169e+06	1831628	1.83303e+06	992603	1.72719e+06	1.74006	0.000100696	res	U
P43155	Carnitine O-acetyltransferase	Q7Z417	NUFP2_HUMAN	Nuclear fragile X mental retardation-interacting protein 2	1.24069e+06	1330175	1.28398e+06	2.28347e+06	2.13031e+06	2.28957e+06	1.28495e+06	2.23445e+06	1.73894	3.90753e-06	res	U
O14965	Aurora kinase A	Q9Y303	NAGA_HUMAN	N-acetylglucosamine-6-phosphate deacetylase	1120834	986897	1.04055e+06	1.7953e+06	1.96515e+06	1.70764e+06	1.04943e+06	1.8227e+06	1.73685	2.11955e-05	res	U
P15428	15-hydroxyprostaglandin dehydrogenase [NAD(+)]	Q6IAN0	DRS7B_HUMAN	Dehydrogenase/reductase SDR family member 7B	2.15044e+06	2.3615e+06	1.94373e+06	1298850688	1085516032	1142963584	2.15189e+06	3.73745e+06	1.73682	2.7911e-05	res	U
Q9UBT7	Alpha-catulin	Q8NEC7	GSTCD_HUMAN	Glutathione S-transferase C-terminal domain-containing protein	496565	526047	392233	905168	785733	766028	471615	818976	1.73653	9.50663e-06	res	U
Q8WVM0	Dimethyladenosine transferase 1, mitochondrial	P10586	PTPRF_HUMAN	Receptor-type tyrosine-protein phosphatase F	1.28652e+06	1.31867e+06	1.43746e+06	2334439	2539897	2.14573e+06	1.34755e+06	2.34002e+06	1.7365	4.92832e-06	res	U
P14543	Nidogen-1	O60673	REV3L_HUMAN	DNA polymerase zeta catalytic subunit	2175827	2.10756e+06	2268248	1298850688	1085516032	1142963584	2.18388e+06	3.79216e+06	1.73643	7.53537e-07	res	U
Q6ZNW5	GDP-D-glucose phosphorylase 1	O14972	VP26C_HUMAN	Vacuolar protein sorting-associated protein 26C	347558	396927	356057	668064	645346	597538	366847	636982	1.73637	0.000132981	res	U
P55196	Afadin	P49916	DNLI3_HUMAN	DNA ligase 3	997841	887349	768654	1.5047e+06	1.58726e+06	1515540	884615	1.53583e+06	1.73616	2.42111e-06	res	U
O75385	Serine/threonine-protein kinase ULK1	Q12788	TBL3_HUMAN	Transducin beta-like protein 3	1.31416e+06	1.8588e+06	1730293	2.26525e+06	3238102	3.00477e+06	1.63442e+06	2.83604e+06	1.7352	0.00155072	res	U
Q7Z478	ATP-dependent RNA helicase DHX29	O60568	PLOD3_HUMAN	Multifunctional procollagen lysine hydroxylase and glycosyltransferase LH3	8.03938e+06	7641609	7251796	1298850688	1085516032	1142963584	7.64426e+06	1.32546e+07	1.73393	0.15304
O75832	26S proteasome non-ATPase regulatory subunit 10	Q8IYD1	ERF3B_HUMAN	Eukaryotic peptide chain release factor GTP-binding subunit ERF3B	3.40555e+06	3.05694e+06	3.41356e+06	1298850688	1085516032	1142963584	3.29202e+06	5.70697e+06	1.73358	1.28038e-07	res	U
Q9H0R6	Glutamyl-tRNA(Gln) amidotransferase subunit A, mitochondrial	A1A4S6	RHG10_HUMAN	Rho GTPase-activating protein 10	30215.7	114715	70404.5	229996	76220.8	66969.4	71778.4	124396	1.73305	0.166532
Q9UH99	SUN domain-containing protein 2	O43264	ZW10_HUMAN	Centromere/kinetochore protein zw10 homolog	1.79777e+06	2.04372e+06	1.73532e+06	2.94908e+06	3.2812e+06	3.43385e+06	1.85894e+06	3.22138e+06	1.73291	4.48327e-06	res	U
Q8IXW5	Putative RNA polymerase II subunit B1 CTD phosphatase RPAP2	Q86U70	LDB1_HUMAN	LIM domain-binding protein 1	223891	213210	123544	292355	343858	335028	186882	323747	1.73236	0.00114958	res	U
Q9NVH0	Exonuclease 3'-5' domain-containing protein 2	P60033	CD81_HUMAN	CD81 antigen	5.18444e+06	5444906	5367411	1298850688	1085516032	1142963584	5.33225e+06	9234207	1.73177	0.000489597	res	U
Q8N5I2	Arrestin domain-containing protein 1	O15075	DCLK1_HUMAN	Serine/threonine-protein kinase DCLK1	604765	594729	557450	1.63066e+06	681332	728748	585648	1.01358e+06	1.7307	0.101233
Q9Y5Z9	UbiA prenyltransferase domain-containing protein 1	Q9UPY3	DICER_HUMAN	Endoribonuclease Dicer	434745	336394	440335	676059	722242	697671	403824	698657	1.7301	0.000121325	res	U
Q8IWE2	Protein NOXP20	P06744	G6PI_HUMAN	Glucose-6-phosphate isomerase	58769292	61121960	64108912	1298850688	1085516032	1142963584	61333388	1.06027e+08	1.72869	7.15286e-07	res	U
Q13952	Nuclear transcription factor Y subunit gamma	Q6KC79	NIPBL_HUMAN	Nipped-B-like protein	591170	383657	452051	446414	814878	1.20522e+06	475626	822169	1.7286	0.0399366	res	U
Q6PI48	Aspartate--tRNA ligase, mitochondrial	Q9Y697	NFS1_HUMAN	Cysteine desulfurase, mitochondrial	3.64238e+06	2.2386e+06	1.86986e+06	1298850688	1085516032	1142963584	2.58361e+06	4.45777e+06	1.7254	0.0643133
Q96PU4	E3 ubiquitin-protein ligase UHRF2	P62244	RS15A_HUMAN	40S ribosomal protein S15a	22026922	20952200	22055686	1298850688	1085516032	1142963584	2.16783e+07	3.73635e+07	1.72355	0.0402621	res	U
P17844	Probable ATP-dependent RNA helicase DDX5	Q12830	BPTF_HUMAN	Nucleosome-remodeling factor subunit BPTF	1.60561e+06	844860	1.13918e+06	2736374	1.45864e+06	1990802	1.19655e+06	2.06194e+06	1.72324	0.0398822	res	U
Q8NFJ5	Retinoic acid-induced protein 3	Q9NSY0	NRBP2_HUMAN	Nuclear receptor-binding protein 2	346641	230083	318264	526218	547624	467808	298330	513884	1.72254	0.000165693	res	U
P32121	Beta-arrestin-2	Q8NE62	CHDH_HUMAN	Choline dehydrogenase, mitochondrial	342460	368152	398835	691552	648683	570388	369816	636874	1.72214	9.08114e-06	res	U
P05067	Amyloid-beta precursor protein	Q96C57	CSTOS_HUMAN	Protein CUSTOS	278868	279851	203116	374449	480009	454136	253945	436198	1.71769	5.55973e-05	res	U
P16403	Histone H1.2	Q96TA2	YMEL1_HUMAN	ATP-dependent zinc metalloprotease YME1L1	1.62259e+06	1.9443e+06	1.3732e+06	2694926	3.00421e+06	2.78578e+06	1.6467e+06	2.8283e+06	1.71756	0.000585703	res	U
Q9NVS9	Pyridoxine-5'-phosphate oxidase	Q969R8	ITFG2_HUMAN	KICSTOR complex protein ITFG2	315273	22093.6	173801	336767	283193	257614	170389	292525	1.7168	0.0587287
O00458	Interferon-related developmental regulator 1	Q6PJF5	RHDF2_HUMAN	Inactive rhomboid protein 2	559969	367806	530408	642966	895281	963676	486061	833974	1.71578	0.00120489	res	U
Q96HD1	Protein disulfide isomerase CRELD1	Q9HCY8	S10AE_HUMAN	Protein S100-A14	1.62006e+06	1.51872e+06	1.74745e+06	2.92954e+06	2.74516e+06	2.70539e+06	1.62874e+06	2.79336e+06	1.71504	5.52409e-09	res	U
Q13472	DNA topoisomerase 3-alpha	Q9BYC5	FUT8_HUMAN	Alpha-(1,6)-fucosyltransferase	349538	417504	390878	549007	697831	736213	385973	661017	1.7126	0.00135758	res	U
P25391	Laminin subunit alpha-1	P32119	PRDX2_HUMAN	Peroxiredoxin-2	40983056	45204892	42941540	1298850688	1085516032	1142963584	4.30432e+07	7.36883e+07	1.71196	4.36764e-06	res	U
Q6DD87	Zinc finger protein 787	A2RRP1	NBAS_HUMAN	Neuroblastoma-amplified sequence	338662	455334	449301	387983	849334	890722	414432	709347	1.71161	0.0112183	res	U
Q5T5U3	Rho GTPase-activating protein 21	Q8IYS2	K2013_HUMAN	Uncharacterized protein KIAA2013	824194	774583	911428	1.53567e+06	1.32036e+06	1.43681e+06	836735	1.43095e+06	1.71016	4.28053e-05	res	U
Q8N1G4	Leucine-rich repeat-containing protein 47	Q7RTP0	NIPA1_HUMAN	Magnesium transporter NIPA1	781908	809688	606720	599759	1.40291e+06	1.75241e+06	732772	1.25169e+06	1.70816	0.0754504
Q6NTF9	Rhomboid domain-containing protein 2	Q96C01	F136A_HUMAN	Protein FAM136A	1.44466e+06	1.44217e+06	1.4909e+06	2622182	2667487	2.18646e+06	1.45924e+06	2.49204e+06	1.70776	0.00526489	res	U
Q8N8N7	Prostaglandin reductase 2	P00519	ABL1_HUMAN	Tyrosine-protein kinase ABL1	398504					680340	398504	680340	1.70724	NaN
Q5EBL4	RILP-like protein 1	Q96FS4	SIPA1_HUMAN	Signal-induced proliferation-associated protein 1	184617	237598	131255	332852	299950	311976	184490	314926	1.70701	0.00055868	res	U
P61165	Transmembrane protein 258	Q9Y6A5	TACC3_HUMAN	Transforming acidic coiled-coil-containing protein 3	483533	453367	468014	748424	864057	784636	468305	799039	1.70624	2.93796e-05	res	U
P08133	Annexin A6	Q9NZM1	MYOF_HUMAN	Myoferlin	6.87359e+06	7004099	6.83057e+06	1298850688	1085516032	1142963584	6902755	11776504	1.70606	7.45264e-08	res	U
Q86SF2	N-acetylgalactosaminyltransferase 7	P24311	COX7B_HUMAN	Cytochrome c oxidase subunit 7B, mitochondrial	7.33304e+06	8.1781e+06	6.18054e+06	1298850688	1085516032	1142963584	7.23056e+06	12334560	1.70589	9.59411e-06	res	U
P11166	Solute carrier family 2, facilitated glucose transporter member 1	O75832	PSD10_HUMAN	26S proteasome non-ATPase regulatory subunit 10	1.96846e+06	1.74892e+06	1.85013e+06	1298850688	1085516032	1142963584	1.85583e+06	3.16302e+06	1.70436	0.000873468	res	U
Q86Y79	Probable peptidyl-tRNA hydrolase	P61960	UFM1_HUMAN	Ubiquitin-fold modifier 1	1.38265e+06	1.21618e+06	1323958	2.34792e+06	2184987	2.15217e+06	1.3076e+06	2.22836e+06	1.70417	0.00703957	res	U
O96000	NADH dehydrogenase [ubiquinone] 1 beta subcomplex subunit 10	O00142	KITM_HUMAN	Thymidine kinase 2, mitochondrial	257216	251128	237585	342332	443675	484667	248643	423558	1.70348	0.0120998	res	U
O43427	Acidic fibroblast growth factor intracellular-binding protein	Q8TAA9	VANG1_HUMAN	Vang-like protein 1	73818.2	104894	88974.1	64755.5	238960		89228.7	151858	1.70189	0.154227
P62879	Guanine nucleotide-binding protein G(I)/G(S)/G(T) subunit beta-2	Q29RF7	PDS5A_HUMAN	Sister chromatid cohesion protein PDS5 homolog A	4.91788e+06	5.35312e+06	5297825	1298850688	1085516032	1142963584	5.18961e+06	8.82979e+06	1.70144	0.102888
Q9H0R1	AP-5 complex subunit mu-1	P13987	CD59_HUMAN	CD59 glycoprotein	571255	508779	624088	878486	987166	1.03164e+06	568041	965763	1.70017	0.00226426	res	U
Q14011	Cold-inducible RNA-binding protein	O75164	KDM4A_HUMAN	Lysine-specific demethylase 4A	207391	248593	119676	267597	293939	416972	191886	326169	1.69981	0.00646338	res	U
Q9BRQ6	MICOS complex subunit MIC25	Q9P0R6	GSKIP_HUMAN	GSK3B-interacting protein	361892	421251	478964	473439	1.1312e+06	538047	420702	714228	1.6977	0.101127
Q28065	C4b-binding protein alpha chain	Q6ZVM7	TM1L2_HUMAN	TOM1-like protein 2	2.61939e+06	2.23655e+06	2.70692e+06	1298850688	1085516032	1142963584	2520953	4.27982e+06	1.6977	2.52201e-05	res	U
P62995	Transformer-2 protein homolog beta	Q53FA7	QORX_HUMAN	Quinone oxidoreductase PIG3	93303.5	69725.7	85211.6	174132	95123.8	152176	82746.9	140477	1.69767	0.0224099	res	U
Q9H0V9	VIP36-like protein	Q3ZCM7	TBB8_HUMAN	Tubulin beta-8 chain	373917	195847	402500	556191	402936	690689	324088	549939	1.69688	0.116336
Q53S08	Ras-related protein Rab-6D	Q5VWQ0	RSBN1_HUMAN	Lysine-specific demethylase 9	248207	340857	259614	533265	466908	438491	282893	479555	1.69518	0.000377268	res	U
Q53FV1;Q9P0S3	ORM1-like protein 2;ORM1-like protein 1	P04406	G3P_HUMAN	Glyceraldehyde-3-phosphate dehydrogenase	562735936	555647296	587000256	1298850688	1085516032	1142963584	5.68461e+08	963266624	1.69452	7.69576e-07	res	U
Q7Z417	Nuclear fragile X mental retardation-interacting protein 2	P08133	ANXA6_HUMAN	Annexin A6	813942	898535	883172	1.46663e+06	1.50548e+06	1425325	865217	1.46581e+06	1.69416	7.00399e-07	res	U
P80723	Brain acid soluble protein 1	Q9BZE9	ASPC1_HUMAN	Tether containing UBX domain for GLUT4	978552	1455287	1.05279e+06	1.6889e+06	2.35429e+06	1.85401e+06	1.16221e+06	1965734	1.69138	0.000242519	res	U
Q96EL2	28S ribosomal protein S24, mitochondrial	Q6PI47	KCD18_HUMAN	BTB/POZ domain-containing protein KCTD18	189900	141424	207458	157742	344859	408511	179594	303704	1.69106	0.204114
O75438	NADH dehydrogenase [ubiquinone] 1 beta subcomplex subunit 1	O00541	PESC_HUMAN	Pescadillo homolog	4215896	4.46803e+06	4421609	1298850688	1085516032	1142963584	4.36851e+06	7.38273e+06	1.68999	0.0115986	res	U
Q9BTV4	Transmembrane protein 43	Q14789	GOGB1_HUMAN	Golgin subfamily B member 1	2.49259e+06	2.1777e+06	2.60487e+06	1298850688	1085516032	1142963584	2.42505e+06	4.09807e+06	1.68989	0.000457525	res	U
Q9NRY6	Phospholipid scramblase 3	O00151	PDLI1_HUMAN	PDZ and LIM domain protein 1	9157305	9162299	10129013	1298850688	1085516032	1142963584	9.48287e+06	1.60235e+07	1.68973	1.1561e-06	res	U
O75486	Transcription initiation protein SPT3 homolog	Q8TCE6	DEN10_HUMAN	DENN domain-containing protein 10	594529	591152	528350	890743	860758	1142264	571344	964588	1.68828	0.0114423	res	U
P55769	NHP2-like protein 1	Q9BX95	SGPP1_HUMAN	Sphingosine-1-phosphate phosphatase 1	157405	98489.2	229194	217632	321944	279337	161696	272971	1.68817	0.0176555	res	U
Q9UJX5	Anaphase-promoting complex subunit 4	Q53G44	IF44L_HUMAN	Interferon-induced protein 44-like	2.68034e+06	2.89776e+06	2.74033e+06	1298850688	1085516032	1142963584	2.77281e+06	4.6804e+06	1.68796	2.61183e-08	res	U
Q15573	TATA box-binding protein-associated factor RNA polymerase I subunit A	P01008	ANT3_HUMAN	Antithrombin-III	585270	837648	576738	842569	1356656	1174283	666552	1.1245e+06	1.68704	0.0225552	res	U
P42858	Huntingtin	P42684	ABL2_HUMAN	Tyrosine-protein kinase ABL2	143113	246159	161247	309845	320534	295636	183507	308672	1.68207	0.000343122	res	U
Q9UPR3	Protein SMG5	O75192	PX11A_HUMAN	Peroxisomal membrane protein 11A	227250	319835	240567	371588	441409	511827	262551	441608	1.68199	0.00629292	res	U
P15497	Apolipoprotein A-I	Q03518	TAP1_HUMAN	Antigen peptide transporter 1	4.11468e+06	3892590	3834158	1298850688	1085516032	1142963584	3.94714e+06	6637210	1.68152	1.81868e-08	res	U
Q9NW15	Anoctamin-10	Q9UKN8	TF3C4_HUMAN	General transcription factor 3C polypeptide 4	3.50051e+06	2.16486e+06	3.47308e+06	1298850688	1085516032	1142963584	3.04615e+06	5.11996e+06	1.6808	0.0231043	res	U
Q6IAN0	Dehydrogenase/reductase SDR family member 7B	Q9Y287	ITM2B_HUMAN	Integral membrane protein 2B	2270293	2379024	2.2332e+06	1298850688	1085516032	1142963584	2.29417e+06	3.85564e+06	1.68062	5.63721e-07	res	U
P52655	Transcription initiation factor IIA subunit 1	Q9H2X8	I27L2_HUMAN	Interferon alpha-inducible protein 27-like protein 2	541141	574916	550498	835816	770308	1.19374e+06	555518	933289	1.68003	0.00566273	res	U
Q32M88	Protein-glucosylgalactosylhydroxylysine glucosidase	Q9UJX5	APC4_HUMAN	Anaphase-promoting complex subunit 4	692750	638617	641964	1.02863e+06	1.12168e+06	1163725	657777	1.10468e+06	1.67941	5.78781e-06	res	U
Q6ZRS2	Helicase SRCAP	P60006	APC15_HUMAN	Anaphase-promoting complex subunit 15	60697	100236	63220.5	85970.7	145816	144547	74717.7	125445	1.67892	0.0134034	res	U
Q9Y651	Transcription factor SOX-21	Q13451	FKBP5_HUMAN	Peptidyl-prolyl cis-trans isomerase FKBP5	757155	701126	722935	1.02195e+06	1.5263e+06	1.11347e+06	727072	1.22057e+06	1.67875	0.00420268	res	U
Q8N0W3	L-fucose kinase	P46087	NOP2_HUMAN	Probable 28S rRNA (cytosine(4447)-C(5))-methyltransferase	6134951	4.50612e+06	5.97775e+06	1298850688	1085516032	1142963584	5.53961e+06	9.29943e+06	1.67872	0.000362957	res	U
O95363	Phenylalanine--tRNA ligase, mitochondrial	Q15058	KIF14_HUMAN	Kinesin-like protein KIF14	368745	363652	180483	563066	402027	566963	304293	510685	1.67827	0.418793
P16104;Q96QV6	Histone H2AX;Histone H2A type 1-A	P11047	LAMC1_HUMAN	Laminin subunit gamma-1	767970	773143	788549	1.24069e+06	1.16646e+06	1.50231e+06	776554	1.30316e+06	1.67813	0.000309349	res	U
P22528	Cornifin-B	P15497	APOA1_BOVIN	Apolipoprotein A-I	1.94823e+06	3741901	1.9122e+06	1298850688	1085516032	1142963584	2.53411e+06	4.25052e+06	1.67732	0.00149297	res	U
P13639	Elongation factor 2	O15234	CASC3_HUMAN	Protein CASC3	57123.8		101098	89761	114378	193927	79111.1	132689	1.67724	0.849416
A0JLT2	Mediator of RNA polymerase II transcription subunit 19	Q13232	NDK3_HUMAN	Nucleoside diphosphate kinase 3	891401	885270	959782	866258	2.82814e+06	895260	912151	1.52989e+06	1.67723	0.285067
Q12766	HMG domain-containing protein 3	Q12800	TFCP2_HUMAN	Alpha-globin transcription factor CP2	939073	1.04925e+06	934499	1.52907e+06	1.89466e+06	1.47699e+06	974275	1.63357e+06	1.6767	0.00157395	res	U
Q13948	Protein CASP	P42336	PK3CA_HUMAN	Phosphatidylinositol 4,5-bisphosphate 3-kinase catalytic subunit alpha isoform	258205	201219	275348	405780	466589	359396	244924	410588	1.67639	0.000280774	res	U
Q96GM8	Target of EGR1 protein 1	Q9UI15	TAGL3_HUMAN	Transgelin-3	580597	573228	637671	916215	917403	1.16938e+06	597165	1.001e+06	1.67625	0.000300856	res	U
Q969V5	Mitochondrial ubiquitin ligase activator of NFKB 1	Q6WKZ4	RFIP1_HUMAN	Rab11 family-interacting protein 1	561347	539902	674091	939857	1.04822e+06	987758	591780	991945	1.67621	1.83154e-06	res	U
Q8IXM3	39S ribosomal protein L41, mitochondrial	Q8N9M5	TM102_HUMAN	Transmembrane protein 102	252810	309835	195803	416516	404826	449803	252816	423715	1.67598	0.0167885	res	U
O75298	Reticulon-2	Q8IU85	KCC1D_HUMAN	Calcium/calmodulin-dependent protein kinase type 1D	446465	365657	497122	775177	736839	681533	436414	731183	1.67543	2.04727e-05	res	U
Q8IXK0	Polyhomeotic-like protein 2	O60725	ICMT_HUMAN	Protein-S-isoprenylcysteine O-methyltransferase	899056	897501	1.16455e+06	2.1968e+06	1437640	1326101	987037	1.65351e+06	1.67523	0.0188662	res	U
Q9BXW9	Fanconi anemia group D2 protein	Q96HD1	CREL1_HUMAN	Protein disulfide isomerase CRELD1	647875	768329	694538	966505	1.2278e+06	1.34121e+06	703581	1.17851e+06	1.67501	0.000355649	res	U
Q05639	Elongation factor 1-alpha 2	Q05193	DYN1_HUMAN	Dynamin-1	1102488	1.08217e+06	1.06068e+06	1.67437e+06	1.87507e+06	1.88497e+06	1.08178e+06	1.81147e+06	1.67453	4.63805e-06	res	U
Q99747	Gamma-soluble NSF attachment protein	Q92888	ARHG1_HUMAN	Rho guanine nucleotide exchange factor 1	3.12786e+06	1.75388e+06	3.18023e+06	2.22531e+06	6.26588e+06	5006866	2.68733e+06	4.49935e+06	1.67429	0.115932
Q96C57	Protein CUSTOS	P49748	ACADV_HUMAN	Very long-chain specific acyl-CoA dehydrogenase, mitochondrial	6.04422e+06	5548231	5874050	1298850688	1085516032	1142963584	5.82217e+06	9.74528e+06	1.67382	2.75868e-07	res	U
Q86U90	YrdC domain-containing protein, mitochondrial	Q9P2D3	HTR5B_HUMAN	HEAT repeat-containing protein 5B	755854	509651	971409	1.65814e+06	652276	1.43269e+06	745638	1.2477e+06	1.67333	0.0212587	res	U
Q9H3R0	Lysine-specific demethylase 4C	Q8NEG4	FA83F_HUMAN	Protein FAM83F	90402	114009	170597	262077	145023	220360	125003	209153	1.67319	0.00121274	res	U
O14979	Heterogeneous nuclear ribonucleoprotein D-like	Q14139	UBE4A_HUMAN	Ubiquitin conjugation factor E4 A	3.1168e+06	3120499	3.83911e+06	1298850688	1085516032	1142963584	3.3588e+06	5613908	1.6714	0.0400208	res	U
Q96RN5	Mediator of RNA polymerase II transcription subunit 15	O95415	BRI3_HUMAN	Brain protein I3	1294823	878448	739508	1.87364e+06	845038	2146411	970926	1.6217e+06	1.67026	0.0216765	res	U
Q96DP5	Methionyl-tRNA formyltransferase, mitochondrial	P43405	KSYK_HUMAN	Tyrosine-protein kinase SYK	1.05433e+06	1.05156e+06	743555	1.60731e+06	1.47938e+06	1670333	949816	1.58567e+06	1.66945	0.00016025	res	U
Q9UBF2	Coatomer subunit gamma-2	P23458	JAK1_HUMAN	Tyrosine-protein kinase JAK1	90883.6	118580	120672	130447	285223	135428	110045	183699	1.66931	0.0620548
Q9Y6W3	Calpain-7	P54278	PMS2_HUMAN	Mismatch repair endonuclease PMS2	779436	1154194	772403	1.11638e+06	1.34824e+06	2.05003e+06	902011	1.50489e+06	1.66837	0.361616
Q13671	Ras and Rab interactor 1	Q14764	MVP_HUMAN	Major vault protein	2.55853e+06	2473582	2.37105e+06	1298850688	1085516032	1142963584	2.46772e+06	4.11368e+06	1.667	0.000349706	res	U
P49761	Dual specificity protein kinase CLK3	P01031	CO5_HUMAN	Complement C5	1.17063e+06	1.13962e+06	1.09442e+06	2.10608e+06	1.82541e+06	1.74128e+06	1.13489e+06	1.89092e+06	1.66618	1.78012e-05	res	U
O43920	NADH dehydrogenase [ubiquinone] iron-sulfur protein 5	Q9HBL8	NMRL1_HUMAN	NmrA-like family domain-containing protein 1	748498	620918	810603	1.32526e+06	1255809	1.04742e+06	726673	1.20949e+06	1.66443	0.00265255	res	U
P21359	Neurofibromin	Q99661	KIF2C_HUMAN	Kinesin-like protein KIF2C	772513	809866	749608	1.43097e+06	1.15493e+06	1.29519e+06	777329	1.2937e+06	1.66428	2.10913e-05	res	U
Q96B54	Zinc finger protein 428	Q15847	ADIRF_HUMAN	Adipogenesis regulatory factor	483921	600049	521181	567688	1098677	1.00365e+06	535050	890004	1.6634	0.0145142	res	U
Q92785	Zinc finger protein ubi-d4	P30511	HLAF_HUMAN	HLA class I histocompatibility antigen, alpha chain F	2.20278e+06	1.7778e+06	2.13528e+06	2005505	4.27759e+06	3869993	2.03862e+06	3.38436e+06	1.66013	0.0375732	res	U
Q3SZV7	Hemopexin	Q05209	PTN12_HUMAN	Tyrosine-protein phosphatase non-receptor type 12	419995	463544	511627	697460	842237	775310	465055	771669	1.65931	5.16716e-05	res	U
Q8TEC5	E3 ubiquitin-protein ligase SH3RF2	Q8TCX1	DC2L1_HUMAN	Cytoplasmic dynein 2 light intermediate chain 1	132911	113215	160432	346924	187616	139817	135519	224786	1.6587	0.0439622	res	U
Q8IUC4	Rhophilin-2	Q6XZF7	DNMBP_HUMAN	Dynamin-binding protein	269722	226016	224261	319540	429525	445099	240000	398055	1.65856	0.000529522	res	U
Q8ND30	Liprin-beta-2	P51531	SMCA2_HUMAN	Probable global transcription activator SNF2L2	1.39609e+06	680653	1.16866e+06	2254068	1.5598e+06	1.56754e+06	1.0818e+06	1.7938e+06	1.65817	0.0492905	res	U
Q9BSV6	tRNA-splicing endonuclease subunit Sen34	Q15750	TAB1_HUMAN	TGF-beta-activated kinase 1 and MAP3K7-binding protein 1	1.74071e+06	1.28406e+06	1.37101e+06	2.72133e+06	1.77025e+06	2796718	1.46526e+06	2.42943e+06	1.65802	0.0128028	res	U
P01008	Antithrombin-III	O94766	B3GA3_HUMAN	Galactosylgalactosylxylosylprotein 3-beta-glucuronosyltransferase 3	1747012	1.669e+06	1.63951e+06	2774773	2.85482e+06	2750605	1.68517e+06	2.7934e+06	1.65763	4.55588e-08	res	U
Q9NQV6	PR domain zinc finger protein 10	Q99504	EYA3_HUMAN	Eyes absent homolog 3	236557	272495	224653	356769	465680	392764	244568	405071	1.65627	0.00132597	res	U
Q8N5N7	39S ribosomal protein L50, mitochondrial	O15164	TIF1A_HUMAN	Transcription intermediary factor 1-alpha	518989	487035	562831	1.07244e+06	633690	890764	522952	865630	1.65528	0.0128124	res	U
P06396	Gelsolin	Q92508	PIEZ1_HUMAN	Piezo-type mechanosensitive ion channel component 1	255184	285654	254637	502225	434880	379573	265158	438893	1.65521	4.32736e-05	res	U
P07996	Thrombospondin-1	Q9BX70	BTBD2_HUMAN	BTB/POZ domain-containing protein 2	249287	301329	271814	538433	377664	443887	274143	453328	1.65362	0.000657348	res	U
Q12933	TNF receptor-associated factor 2	O60499	STX10_HUMAN	Syntaxin-10	621974	964732	717630	1.17373e+06	1.44408e+06	1.19245e+06	768112	1.27009e+06	1.65352	4.60942e-05	res	U
P62805	Histone H4	Q13287	NMI_HUMAN	N-myc-interactor	1.79319e+06	1.87767e+06	1.842e+06	2.66815e+06	3.1754e+06	3270928	1.83762e+06	3.03816e+06	1.65331	0.000775533	res	U
P13646	Keratin, type I cytoskeletal 13	O95490	AGRL2_HUMAN	Adhesion G protein-coupled receptor L2	75076.7	77983.4	121997	98266.4	203093	153284	91685.6	151548	1.65291	0.111842
Q9H9Q4	Non-homologous end-joining factor 1	Q9H4G0	E41L1_HUMAN	Band 4.1-like protein 1	2.56121e+06	2.6091e+06	2.94693e+06	1298850688	1085516032	1142963584	2.70575e+06	4471928	1.65275	3.27506e-05	res	U
Q14289	Protein-tyrosine kinase 2-beta	P40305	IFI27_HUMAN	Interferon alpha-inducible protein 27, mitochondrial	2.70545e+06	2.63218e+06	2.60993e+06	1298850688	1085516032	1142963584	2.64918e+06	4.37758e+06	1.65243	8.99354e-05	res	U
Q96AZ6	Interferon-stimulated gene 20 kDa protein	Q2KHT3	CL16A_HUMAN	Protein CLEC16A	64069.4	93666.2	71427.2	141137	106969	130400	76387.6	126169	1.65169	0.0360127	res	U
P04626	Receptor tyrosine-protein kinase erbB-2	P19474	RO52_HUMAN	E3 ubiquitin-protein ligase TRIM21	1.31949e+06	2.24341e+06	1.42786e+06	2.59007e+06	2.28134e+06	3371100	1.66359e+06	2.7475e+06	1.65156	0.00434221	res	U
Q9Y3D5	28S ribosomal protein S18c, mitochondrial	Q5H9U9	DDX6L_HUMAN	Probable ATP-dependent RNA helicase DDX60-like	210986	203119	176771	357579	267407	350698	196958	325228	1.65125	0.00921088	res	U
Q7Z4V5	Hepatoma-derived growth factor-related protein 2	Q9UHB7	AFF4_HUMAN	AF4/FMR2 family member 4	214426	723014	253309	372587	900438	693185	396916	655403	1.65124	0.0302255	res	U
Q9NZD8	Maspardin	P18433	PTPRA_HUMAN	Receptor-type tyrosine-protein phosphatase alpha	697561	675032	721252	1.1181e+06	1307622	1.03045e+06	697948	1.15206e+06	1.65063	0.0101428	res	U
Q8TEV9	Guanine nucleotide exchange protein SMCR8	O15254	ACOX3_HUMAN	Peroxisomal acyl-coenzyme A oxidase 3	295168	396334	286883	319192	579098	716630	326128	538307	1.6506	0.022565	res	U
Q9BVL4	Protein adenylyltransferase SelO, mitochondrial	P17252	KPCA_HUMAN	Protein kinase C alpha type	795001	1.35862e+06	1.18648e+06	1.65318e+06	1.9489e+06	1.90835e+06	1.11337e+06	1.83681e+06	1.64978	0.00127344	res	U
Q8IYS2	Uncharacterized protein KIAA2013	P53602	MVD1_HUMAN	Diphosphomevalonate decarboxylase	2.96918e+06	2896881	2.7599e+06	1298850688	1085516032	1142963584	2.87532e+06	4741883	1.64917	1.54122e-07	res	U
Q8NEL0	Coiled-coil domain-containing protein 54	Q13596	SNX1_HUMAN	Sorting nexin-1	3499584	3623555	3.45435e+06	1298850688	1085516032	1142963584	3.52583e+06	5.81418e+06	1.64903	0.00168421	res	U
O94827	Pleckstrin homology domain-containing family G member 5	P29144	TPP2_HUMAN	Tripeptidyl-peptidase 2	12843320	16675252	17136746	1298850688	1085516032	1142963584	1.55518e+07	2.56356e+07	1.6484	0.015963	res	U
Q96AB6	Protein N-terminal asparagine amidohydrolase	Q14134	TRI29_HUMAN	Tripartite motif-containing protein 29	536854	657134	565605	813799	1.06725e+06	1.01914e+06	586531	966729	1.64822	0.000113133	res	U
P07203	Glutathione peroxidase 1	Q9UKD2	MRT4_HUMAN	mRNA turnover protein 4 homolog	3.02444e+06	3.12876e+06	3330391	1298850688	1085516032	1142963584	3.1612e+06	5.20746e+06	1.64731	1.35183e-05	res	U
Q68CZ6	HAUS augmin-like complex subunit 3	Q6P6C2	ALKB5_HUMAN	RNA demethylase ALKBH5	1462325	1.44372e+06	1.48337e+06	2.42537e+06	2.32841e+06	2.47547e+06	1.46314e+06	2409749	1.64697	0.00036341	res	U
Q96PY6	Serine/threonine-protein kinase Nek1	Q6ZNJ1	NBEL2_HUMAN	Neurobeachin-like protein 2	257881	277097	254107	358821	485820	454870	263029	433170	1.64686	0.0173046	res	U
Q9Y4C1	Lysine-specific demethylase 3A	P34949	MPI_HUMAN	Mannose-6-phosphate isomerase	1.53427e+06	1.65407e+06	1.63939e+06	2711344	2.86359e+06	2374907	1.60924e+06	2.64995e+06	1.6467	0.000261948	res	U
Q8IWU2	Serine/threonine-protein kinase LMTK2	Q12955	ANK3_HUMAN	Ankyrin-3	5164937	3852772	2806865	1298850688	1085516032	1142963584	3.94152e+06	6.49015e+06	1.64661	0.00124578	res	U
P57772	Selenocysteine-specific elongation factor	P49757	NUMB_HUMAN	Protein numb homolog	422877	369646	445065	575096	759728	702633	412529	679152	1.64631	8.22197e-05	res	U
Q9BQS8	FYVE and coiled-coil domain-containing protein 1	Q12802	AKP13_HUMAN	A-kinase anchor protein 13	1.11843e+06	1.25294e+06	1.17716e+06	1.989e+06	1.72657e+06	2.1244e+06	1.18284e+06	1.94666e+06	1.64574	0.00015566	res	U
P54105	Methylosome subunit pICln	O15056	SYNJ2_HUMAN	Synaptojanin-2	45171.6	54635	96533.6	146640	82786.6	93663.3	65446.7	107696	1.64556	0.0102229	res	U
Q9NSD9	Phenylalanine--tRNA ligase beta subunit	P63313	TYB10_HUMAN	Thymosin beta-10	2470590	2.67065e+06	2046488	1298850688	1085516032	1142963584	2.39591e+06	3.9426e+06	1.64556	0.00106097	res	U
P17275	Transcription factor jun-B	P12763	FETUA_BOVIN	Alpha-2-HS-glycoprotein	11373010	10425998	9676848	1298850688	1085516032	1142963584	10491952	1.72636e+07	1.64541	0.00170642	res	U
O75494	Serine/arginine-rich splicing factor 10	Q96S99	PKHF1_HUMAN	Pleckstrin homology domain-containing family F member 1	274274	501371	214126	472604	776586	379336	329924	542842	1.64536	0.00901139	res	U
Q53T94	TATA box-binding protein-associated factor RNA polymerase I subunit B	Q9UHI6	DDX20_HUMAN	Probable ATP-dependent RNA helicase DDX20	1.27959e+06	1.38316e+06	1164546	1.96229e+06	2.12118e+06	2.20988e+06	1.27577e+06	2.09779e+06	1.64434	0.00377429	res	U
Q13129	Zinc finger protein Rlf	Q86UE4	LYRIC_HUMAN	Protein LYRIC	5.61835e+06	5.34466e+06	5351180	1298850688	1085516032	1142963584	5.43806e+06	8.93996e+06	1.64396	0.00980109	res	U
A6NDG6	Glycerol-3-phosphate phosphatase	Q6FI81	CPIN1_HUMAN	Anamorsin	2.39942e+06	3.09714e+06	2.08162e+06	2.7982e+06	6032147	3615052	2.52606e+06	4.14847e+06	1.64227	0.0403383	res	U
Q9NXU5	ADP-ribosylation factor-like protein 15	P12830	CADH1_HUMAN	Cadherin-1	6503713	7173607	6601514	1298850688	1085516032	1142963584	6.75961e+06	1.11008e+07	1.64222	0.00279473	res	U
P62899	60S ribosomal protein L31	Q96GA7	SDSL_HUMAN	Serine dehydratase-like	1.21184e+06	1.17337e+06	1.14885e+06	2.10051e+06	1.9027e+06	1.79734e+06	1.17802e+06	1.93352e+06	1.64132	0.00582093	res	U
Q8N7H5	RNA polymerase II-associated factor 1 homolog	P62166	NCS1_HUMAN	Neuronal calcium sensor 1	1.12675e+06	787942	1136057	1.65923e+06	1.77611e+06	1.57147e+06	1.01692e+06	1.66893e+06	1.64117	0.000515936	res	U
Q86U70	LIM domain-binding protein 1	P20810	ICAL_HUMAN	Calpastatin	3.4938e+06	4.12244e+06	3559786	1298850688	1085516032	1142963584	3725343	6.1107e+06	1.6403	3.98576e-07	res	U
O95406	Protein cornichon homolog 1	P0DPB6	RPAC2_HUMAN	DNA-directed RNA polymerases I and III subunit RPAC2	253841	334882	279168	629875	280501	511773	289297	474049	1.63863	0.601663
Q9NZC7	WW domain-containing oxidoreductase	Q6P179	ERAP2_HUMAN	Endoplasmic reticulum aminopeptidase 2	502902	555503	606477	882621	826012	1.01915e+06	554961	909261	1.63842	6.58498e-05	res	U
O75746	Calcium-binding mitochondrial carrier protein Aralar1	O15551	CLD3_HUMAN	Claudin-3	771040	634547	1.00245e+06	1.34188e+06	1.18676e+06	1.41629e+06	802679	1.31498e+06	1.63824	1.86214e-05	res	U
Q15386	Ubiquitin-protein ligase E3C	Q9P2M7	CING_HUMAN	Cingulin	284099	304296	381574	379721	801959	407158	323323	529612	1.63803	0.741777
A2RRP1	Neuroblastoma-amplified sequence	P22223	CADH3_HUMAN	Cadherin-3	1.884e+06	2.14875e+06	1.94291e+06	1298850688	1085516032	1142963584	1.99188e+06	3.2623e+06	1.6378	1.61472e-07	res	U
Q8WTV0	Scavenger receptor class B member 1	O43189	PHF1_HUMAN	PHD finger protein 1	74616.6	61088.2	105377	139351	138661	116702	80360.7	131571	1.63726	0.00207558	res	U
Q6ZUJ8	Phosphoinositide 3-kinase adapter protein 1	Q709F0	ACD11_HUMAN	Acyl-CoA dehydrogenase family member 11	759299	661382	606703	1.07815e+06	1.16238e+06	1.07533e+06	675795	1.10528e+06	1.63553	4.16524e-05	res	U
O95070	Protein YIF1A	Q15417	CNN3_HUMAN	Calponin-3	646908	1.03458e+06	612519	1433134	1.25158e+06	1.06658e+06	764669	1.25043e+06	1.63526	0.0144497	res	U
P18074	General transcription and DNA repair factor IIH helicase subunit XPD	Q8WUX2	CHAC2_HUMAN	Glutathione-specific gamma-glutamylcyclotransferase 2	352779	371665	581716	252512	1.57741e+06	305710	435387	711878	1.63505	0.458111
P37268	Squalene synthase	Q9H981	ARP8_HUMAN	Actin-related protein 8	83189	382506	249554	453374	541333	174256	238416	389654	1.63435	0.941912
P09669	Cytochrome c oxidase subunit 6C	P18754	RCC1_HUMAN	Regulator of chromosome condensation	6647048	6.72873e+06	6.54224e+06	1298850688	1085516032	1142963584	6.63934e+06	1.08483e+07	1.63394	0.083703
Q96AY3	Peptidyl-prolyl cis-trans isomerase FKBP10	Q8WXE0	CSKI2_HUMAN	Caskin-2	404338	150516	276769	79784.9	390414	887567	277208	452589	1.63267	0.319394
Q9ULC8	Palmitoyltransferase ZDHHC8	P61916	NPC2_HUMAN	NPC intracellular cholesterol transporter 2	2.69166e+06	2.54234e+06	2.8314e+06	1298850688	1085516032	1142963584	2688464	4.38829e+06	1.63227	0.00182602	res	U
P35030	Trypsin-3	P42685	FRK_HUMAN	Tyrosine-protein kinase FRK	361509	506175	393781	649110	773758	634896	420488	685921	1.63125	0.000316572	res	U
Q14232	Translation initiation factor eIF-2B subunit alpha	Q6VMQ6	MCAF1_HUMAN	Activating transcription factor 7-interacting protein 1	471167	304834	526053	1.01792e+06	594224	510733	434018	707627	1.63041	0.0333639	res	U
Q9H875	PRKR-interacting protein 1	Q9UMZ2	SYNRG_HUMAN	Synergin gamma	351643	372076	356736	575537	611505	574514	360152	587185	1.63038	0.0019913	res	U
Q8WUH2	Transforming growth factor-beta receptor-associated protein 1	P07858	CATB_HUMAN	Cathepsin B	1.92782e+06	1.98777e+06	1.70767e+06	2.93119e+06	3.05193e+06	3.18182e+06	1.87442e+06	3.05498e+06	1.62983	7.97033e-07	res	U
Q6PJF5	Inactive rhomboid protein 2	Q8WWM7	ATX2L_HUMAN	Ataxin-2-like protein	2364170	2384675	2462198	1298850688	1085516032	1142963584	2403681	3.91671e+06	1.62946	2.16375e-07	res	U
Q96ME7	Zinc finger protein 512	Q9Y2G3	AT11B_HUMAN	Phospholipid-transporting ATPase IF	153872	82319.6	93127.6	121243	191196	224107	109773	178849	1.62926	0.00879698	res	U
Q53EL6	Programmed cell death protein 4	Q96SY0	INT14_HUMAN	Integrator complex subunit 14	1.45188e+06	1.82107e+06	1.77443e+06	1847961	2.38716e+06	3.98714e+06	1.68246e+06	2.74075e+06	1.62901	0.161167
Q9H9Y6	DNA-directed RNA polymerase I subunit RPA2	Q9NZD2	GLTP_HUMAN	Glycolipid transfer protein	641659	1.01281e+06	1.29089e+06	1.16866e+06	1.21046e+06	2.41865e+06	981783	1.59926e+06	1.62893	0.0622224
O75947	ATP synthase subunit d, mitochondrial	Q13017	RHG05_HUMAN	Rho GTPase-activating protein 5	739052	860324	804695	1.54554e+06	1.08442e+06	1.28576e+06	801357	1.30524e+06	1.62879	0.287152
P16401	Histone H1.5	P38571	LICH_HUMAN	Lysosomal acid lipase/cholesteryl ester hydrolase	1847489	1.85041e+06	1.74447e+06	2.69473e+06	3081429	3.08329e+06	1.81412e+06	2953150	1.62787	0.000274116	res	U
Q96E29	Transcription termination factor 3, mitochondrial	Q9BWH6	RPAP1_HUMAN	RNA polymerase II-associated protein 1	1.15007e+06	1.16619e+06	1.04188e+06	1.91163e+06	1.63137e+06	1.92342e+06	1.11938e+06	1.82214e+06	1.62781	5.32638e-05	res	U
Q8NBP7	Proprotein convertase subtilisin/kexin type 9	O43909	EXTL3_HUMAN	Exostosin-like 3	168037	169400	178108	318670	252466	267684	171849	279607	1.62705	0.00163125	res	U
O43520	Phospholipid-transporting ATPase IC	P06733	ENOA_HUMAN	Alpha-enolase	105141824	104863168	101551384	1298850688	1085516032	1142963584	1.03852e+08	1.68884e+08	1.6262	1.42849e-05	res	U
Q8N0U8	Vitamin K epoxide reductase complex subunit 1-like protein 1	P04080	CYTB_HUMAN	Cystatin-B	866665	887776	981133	1.54277e+06	1.67259e+06	1.2332e+06	911858	1.48286e+06	1.62619	0.00358175	res	U
Q9H0Q0	CYFIP-related Rac1 interactor A	Q14534	ERG1_HUMAN	Squalene monooxygenase	478722	475997	445677	805863	706017	765425	466799	759102	1.62619	8.50427e-06	res	U
P55198	Protein AF-17	O60437	PEPL_HUMAN	Periplakin	1.39978e+06	1.38301e+06	1.16303e+06	2.27477e+06	2.08244e+06	2.05907e+06	1.31527e+06	2138760	1.6261	0.000199144	res	U
Q7Z7K6	Centromere protein V	Q9NZC9	SMAL1_HUMAN	SWI/SNF-related matrix-associated actin-dependent regulator of chromatin subfamily A-like protein 1	1.30224e+06	1.60353e+06	1283520	1.48844e+06	2.55777e+06	2.7651e+06	1.39643e+06	2.27044e+06	1.62589	0.00403728	res	U
P42336	Phosphatidylinositol 4,5-bisphosphate 3-kinase catalytic subunit alpha isoform	P04075	ALDOA_HUMAN	Fructose-bisphosphate aldolase A	151878000	155470064	162405488	1298850688	1085516032	1142963584	1.56585e+08	254543504	1.6256	1.58672e-08	res	U
P17987	T-complex protein 1 subunit alpha	Q7L4E1	MIGA2_HUMAN	Mitoguardin 2			569412	924977			569412	924977	1.62444	NaN
P18405	3-oxo-5-alpha-steroid 4-dehydrogenase 1	Q96AB3	ISOC2_HUMAN	Isochorismatase domain-containing protein 2	4.50787e+06	4.62227e+06	5123586	1298850688	1085516032	1142963584	4.75124e+06	7717608	1.62433	3.29731e-06	res	U
Q9NXW2	DnaJ homolog subfamily B member 12	Q92989	CLP1_HUMAN	Polyribonucleotide 5'-hydroxyl-kinase Clp1	666054	629188	538951	751228	1132109	1.09554e+06	611398	992959	1.62408	0.0019139	res	U
A2RU67	Protein FAM234B	O43504	LTOR5_HUMAN	Ragulator complex protein LAMTOR5	548753	679532	551418	1066409	846776	977028	593234	963404	1.62399	0.000198207	res	U
P28288	ATP-binding cassette sub-family D member 3	Q9NPE3	NOP10_HUMAN	H/ACA ribonucleoprotein complex subunit 3	397660	343875	407541	639738	415577	810757	383025	622024	1.62398	0.0127875	res	U
P09429	High mobility group protein B1	Q12789	TF3C1_HUMAN	General transcription factor 3C polypeptide 1	2.10705e+06	4.31324e+06	2.05011e+06	2047619	7632397	4.07543e+06	2.82347e+06	4.58515e+06	1.62394	0.0606359
Q8IUR7	Armadillo repeat-containing protein 8	P62979	RS27A_HUMAN	Ubiquitin-40S ribosomal protein S27a	50158224	50786240	46806172	1298850688	1085516032	1142963584	49250212	7.99659e+07	1.62367	5.14953e-06	res	U
Q96HP0	Dedicator of cytokinesis protein 6	Q92766	RREB1_HUMAN	Ras-responsive element-binding protein 1	129387	176780	161833	261166	277192	220898	156000	253085	1.62234	6.43082e-05	res	U
P14678;P63162	Small nuclear ribonucleoprotein-associated proteins B and B';Small nuclear ribonucleoprotein-associated protein N	Q8TEL6	TP4AP_HUMAN	Short transient receptor potential channel 4-associated protein	258601	240641	266031	404386	454349	381543	255091	413426	1.6207	0.0070131	res	U
O00142	Thymidine kinase 2, mitochondrial	O00401	WASL_HUMAN	Neural Wiskott-Aldrich syndrome protein	2.69149e+06	2.57273e+06	2267481	1298850688	1085516032	1142963584	2.51057e+06	4.06827e+06	1.62046	1.20561e-07	res	U
Q8TCT8	Signal peptide peptidase-like 2A	P09622	DLDH_HUMAN	Dihydrolipoyl dehydrogenase, mitochondrial	12241148	12114156	12575476	1298850688	1085516032	1142963584	12310260	1.99256e+07	1.61861	0.00369397	res	U
Q96PM9	Zinc finger protein 385A	Q8NC60	NOA1_HUMAN	Nitric oxide-associated protein 1	2.44594e+06	2.30338e+06	2.48706e+06	1298850688	1085516032	1142963584	2412124	3.90415e+06	1.61855	0.982961
Q86VN1	Vacuolar protein-sorting-associated protein 36	Q9Y223	GLCNE_HUMAN	Bifunctional UDP-N-acetylglucosamine 2-epimerase/N-acetylmannosamine kinase	251207	281569	209084	386050	336878	477720	247287	400216	1.61843	0.726123
Q9Y5P4	Ceramide transfer protein	Q7L576	CYFP1_HUMAN	Cytoplasmic FMR1-interacting protein 1	5878783	5534717	6293489	1298850688	1085516032	1142963584	5.90233e+06	9.54965e+06	1.61795	2.54063e-05	res	U
P33316	Deoxyuridine 5'-triphosphate nucleotidohydrolase, mitochondrial	P14209	CD99_HUMAN	CD99 antigen	1.23546e+06	1.27136e+06	933159	1.97301e+06	1.76529e+06	1.82547e+06	1.14666e+06	1.85459e+06	1.61739	0.0204044	res	U
P53004	Biliverdin reductase A	Q9UKS6	PACN3_HUMAN	Protein kinase C and casein kinase substrate in neurons protein 3	2.66091e+06	2.71157e+06	2.72364e+06	1.94199e+06	2027182	9119434	2.69871e+06	4.36287e+06	1.61665	0.838348
P07948	Tyrosine-protein kinase Lyn	Q6DN90	IQEC1_HUMAN	IQ motif and SEC7 domain-containing protein 1	41138.8	50970.2	65323.9	75039.2	85987.7	93485.4	52477.6	84837.4	1.61664	0.000850796	res	U
P11908	Ribose-phosphate pyrophosphokinase 2	Q8NFZ5	TNIP2_HUMAN	TNFAIP3-interacting protein 2	53708.8	55015.6	60454.5	96796.5	86418.2	90196.4	56393	91137	1.61611	0.00779275	res	U
Q92574	Hamartin	O43301	HS12A_HUMAN	Heat shock 70 kDa protein 12A	144546	109577	149697	253646	207487	191313	134606	217482	1.61569	0.00308576	res	U
P01031	Complement C5	P10253	LYAG_HUMAN	Lysosomal alpha-glucosidase	2539157	2353697	2349021	1298850688	1085516032	1142963584	2.41396e+06	3899252	1.61529	3.27707e-10	res	U
Q04837	Single-stranded DNA-binding protein, mitochondrial	Q32NB8	PGPS1_HUMAN	CDP-diacylglycerol--glycerol-3-phosphate 3-phosphatidyltransferase, mitochondrial	316623	279690	372172	589652	527564	446626	322828	521280	1.61473	0.00317006	res	U
O60512	Beta-1,4-galactosyltransferase 3	Q9Y3E5	PTH2_HUMAN	Peptidyl-tRNA hydrolase 2, mitochondrial	3729464	3448701	3.57863e+06	1298850688	1085516032	1142963584	3.5856e+06	5.78663e+06	1.61385	8.10234e-07	res	U
P09874	Poly [ADP-ribose] polymerase 1	P48200	IREB2_HUMAN	Iron-responsive element-binding protein 2	527394	637815	700558	881229	980842	1.14866e+06	621922	1.00358e+06	1.61367	0.000153765	res	U
P26012	Integrin beta-8	B2RUZ4	SMIM1_HUMAN	Small integral membrane protein 1	275060	607972	296043	238265	971958	691836	393025	634020	1.61318	0.0708114
Q9Y6N7	Roundabout homolog 1	P52732	KIF11_HUMAN	Kinesin-like protein KIF11	12192624	9377310	9831080	1298850688	1085516032	1142963584	1.0467e+07	1.68737e+07	1.61208	0.00216273	res	U
P61764	Syntaxin-binding protein 1	A1X283	SPD2B_HUMAN	SH3 and PX domain-containing protein 2B	1.24595e+06	1.34231e+06	1.79148e+06	2.63878e+06	2.17672e+06	2.24417e+06	1.45991e+06	2.35322e+06	1.61189	4.80959e-05	res	U
Q9BYC9	39S ribosomal protein L20, mitochondrial	Q13492	PICAL_HUMAN	Phosphatidylinositol-binding clathrin assembly protein	3.83818e+06	3.91484e+06	3.55936e+06	1298850688	1085516032	1142963584	3.7708e+06	6.07766e+06	1.61177	0.00626341	res	U
Q9BRU9	rRNA-processing protein UTP23 homolog	O75208	COQ9_HUMAN	Ubiquinone biosynthesis protein COQ9, mitochondrial	2.96353e+06	2.8696e+06	2.96276e+06	1298850688	1085516032	1142963584	2.93196e+06	4.72437e+06	1.61134	0.0010054	res	U
Q15041	ADP-ribosylation factor-like protein 6-interacting protein 1	Q9GZR7	DDX24_HUMAN	ATP-dependent RNA helicase DDX24	8553616	8580063	7895335	1298850688	1085516032	1142963584	8.343e+06	13442542	1.61124	0.0142576	res	U
Q02156	Protein kinase C epsilon type	Q8TBC4	UBA3_HUMAN	NEDD8-activating enzyme E1 catalytic subunit	6.24107e+06	6.48193e+06	7433056	1298850688	1085516032	1142963584	6.71868e+06	10816118	1.60986	0.00648392	res	U
Q8N5M4	Tetratricopeptide repeat protein 9C	Q8WUA2	PPIL4_HUMAN	Peptidyl-prolyl cis-trans isomerase-like 4	1.61862e+06	1.41305e+06	1.09011e+06	1.84643e+06	2.62806e+06	2.16057e+06	1.37393e+06	2.21168e+06	1.60975	0.00313169	res	U
Q6ZVM7	TOM1-like protein 2	Q14376	GALE_HUMAN	UDP-glucose 4-epimerase	2423547	2.28255e+06	2.48402e+06	1298850688	1085516032	1142963584	2.3967e+06	3.85806e+06	1.60973	7.87953e-08	res	U
P16885	1-phosphatidylinositol 4,5-bisphosphate phosphodiesterase gamma-2	Q92791	SC65_HUMAN	Endoplasmic reticulum protein SC65	121155	101415	129920	192957	184240	190202	117497	189133	1.60969	5.09343e-05	res	U
P08579	U2 small nuclear ribonucleoprotein B''	P48637	GSHB_HUMAN	Glutathione synthetase	2.41413e+06	2539282	2745468	1298850688	1085516032	1142963584	2.56629e+06	4.12979e+06	1.60924	0.0201842	res	U
O15514	DNA-directed RNA polymerase II subunit RPB4	Q5T447	HECD3_HUMAN	E3 ubiquitin-protein ligase HECTD3	516037	512778	523380	740829	700764	1053332	517398	831642	1.60735	0.0283287	res	U
P51508	Zinc finger protein 81	Q53SF7	COBL1_HUMAN	Cordon-bleu protein-like 1	633590	419965	497587	666076	863227	962674	517047	830659	1.60654	0.00115806	res	U
Q05519	Serine/arginine-rich splicing factor 11	Q16527	CSRP2_HUMAN	Cysteine and glycine-rich protein 2	216634	192361	210470	236513	415380	343088	206488	331660	1.60619	0.0835396
P02795;P04732;P13640;P67983;P80297;Q8N339	Metallothionein-2;Metallothionein-1E;Metallothionein-1G;Metallothionein-1A;Metallothionein-1X;Metallothionein-1M	Q15223	NECT1_HUMAN	Nectin-1	878043	912117	973453	1.60036e+06	1.37931e+06	1.45864e+06	921204	1.47944e+06	1.60598	2.7661e-05	res	U
P50579	Methionine aminopeptidase 2	P55786	PSA_HUMAN	Puromycin-sensitive aminopeptidase	12258278	9988252	10789865	1298850688	1085516032	1142963584	1.10121e+07	17679478	1.60545	0.000271021	res	U
O00767	Stearoyl-CoA desaturase	Q14690	RRP5_HUMAN	Protein RRP5 homolog	1.62652e+06	1655166	1.29869e+06	2326237	2.68653e+06	2.3394e+06	1.52679e+06	2450720	1.60515	1.45876e-06	res	U
Q9NP61	ADP-ribosylation factor GTPase-activating protein 3	Q9H845	ACAD9_HUMAN	Complex I assembly factor ACAD9, mitochondrial	3.50753e+06	3268641	3.03212e+06	1298850688	1085516032	1142963584	3.26943e+06	5247366	1.60498	0.000246845	res	U
Q8NBP5	Major facilitator superfamily domain-containing protein 9	O15213	WDR46_HUMAN	WD repeat-containing protein 46	468820	831984	499102	670723	1.53626e+06	680500	599969	962493	1.60424	0.0588735
Q9Y303	N-acetylglucosamine-6-phosphate deacetylase	P51812	KS6A3_HUMAN	Ribosomal protein S6 kinase alpha-3	2482965	2.18558e+06	2.0673e+06	1298850688	1085516032	1142963584	2.24528e+06	3.60179e+06	1.60416	5.72797e-07	res	U
Q99640	Membrane-associated tyrosine- and threonine-specific cdc2-inhibitory kinase	Q9H7B4	SMYD3_HUMAN	Histone-lysine N-methyltransferase SMYD3	248649	221130	276947	447441	454501	295831	248909	399258	1.60403	0.0023653	res	U
Q3ZBD7	Glucose-6-phosphate isomerase	Q9NVE7	PANK4_HUMAN	4'-phosphopantetheine phosphatase	720409	756915	637963	1125522	1.0314e+06	1.23545e+06	705096	1.13079e+06	1.60374	0.000134481	res	U
Q5HYA8	Meckelin	Q86WG5	MTMRD_HUMAN	Myotubularin-related protein 13	39378	153530	83161.1	117645	130005	195078	92023.1	147576	1.60369	0.0255326	res	U
Q9BTM9	Ubiquitin-related modifier 1	Q9Y5Q9	TF3C3_HUMAN	General transcription factor 3C polypeptide 3	1.56285e+06	1.55392e+06	1.5738e+06	1298850688	1085516032	1142963584	1563521	2.50432e+06	1.60172	0.0249967	res	U
Q96EK5	KIF-binding protein	Q9BTD8	RBM42_HUMAN	RNA-binding protein 42	1.39271e+06	3.00555e+06	1483714	1298850688	1085516032	1142963584	1.96066e+06	3.14013e+06	1.60157	0.0805485
E9PRG8	Uncharacterized protein C11orf98	Q9UNW1	MINP1_HUMAN	Multiple inositol polyphosphate phosphatase 1	1111894	1.3015e+06	1.11868e+06	1.38817e+06	2.37605e+06	1.89233e+06	1.17736e+06	1.88551e+06	1.60148	0.0203433	res	U
Q9Y3D8	Adenylate kinase isoenzyme 6	P78362	SRPK2_HUMAN	SRSF protein kinase 2	907548	1.24653e+06	1319291	1.28796e+06	2.5533e+06	1.72107e+06	1.15779e+06	1.85411e+06	1.60143	0.0270953	res	U
P26006	Integrin alpha-3	P49753	ACOT2_HUMAN	Acyl-coenzyme A thioesterase 2, mitochondrial	222118	140040	175660	366850	229608	264793	179273	287084	1.60138	0.00885668	res	U
P42694	Probable helicase with zinc finger domain	Q9HAV7	GRPE1_HUMAN	GrpE protein homolog 1, mitochondrial	4718202	5329812	4712212	1298850688	1085516032	1142963584	4.92008e+06	7878101	1.60122	0.00176252	res	U
Q8TCG1	Protein CIP2A	O75191	XYLB_HUMAN	Xylulose kinase	332473	404639	373299	621509	572962	583008	370137	592493	1.60074	0.000325581	res	U
P63096	Guanine nucleotide-binding protein G(i) subunit alpha-1	Q6PCE3	PGM2L_HUMAN	Glucose 1,6-bisphosphate synthase	1883422	1.98664e+06	2382807	1298850688	1085516032	1142963584	2.08429e+06	3.33578e+06	1.60044	3.20907e-06	res	U
Q8N108	Mesoderm induction early response protein 1	O14933	UB2L6_HUMAN	Ubiquitin/ISG15-conjugating enzyme E2 L6	1.84559e+06	1.98526e+06	1.96226e+06	1298850688	1085516032	1142963584	1.93104e+06	3.09046e+06	1.60042	0.00014526	res	U
P49189	4-trimethylaminobutyraldehyde dehydrogenase	P09234	RU1C_HUMAN	U1 small nuclear ribonucleoprotein C	732170	618512	562991	311853	280073	2469877	637891	1.0206e+06	1.59996	0.379956
Q8NCM8	Cytoplasmic dynein 2 heavy chain 1	Q8N960	CE120_HUMAN	Centrosomal protein of 120 kDa	438984	521023	517935	707537	868799		492647	788168	1.59986	0.566902
P46821	Microtubule-associated protein 1B	Q96NY7	CLIC6_HUMAN;CLIC5_HUMAN	Chloride intracellular channel protein 6;Chloride intracellular channel protein 5	435908	404079	253873	685605	591567	472431	364620	583201	1.59948	0.00091384	res	U
O14733	Dual specificity mitogen-activated protein kinase kinase 7	Q9Y2P8	RCL1_HUMAN	RNA 3'-terminal phosphate cyclase-like protein	855972	870567	846086	1.30849e+06	1.35915e+06	1.44523e+06	857542	1.37096e+06	1.59871	6.86764e-05	res	U
Q8TEU7	Rap guanine nucleotide exchange factor 6	Q86Y56	DAAF5_HUMAN	Dynein assembly factor 5, axonemal	1.86947e+06	2.09329e+06	1.7219e+06	1298850688	1085516032	1142963584	1.89488e+06	3.02873e+06	1.59837	6.74986e-06	res	U
Q07954	Prolow-density lipoprotein receptor-related protein 1	Q96SB4	SRPK1_HUMAN	SRSF protein kinase 1	3.05197e+06	2.84536e+06	3.14919e+06	1298850688	1085516032	1142963584	3.01551e+06	4819615	1.59828	0.000112983	res	U
P53367	Arfaptin-1	Q68CP9	ARID2_HUMAN	AT-rich interactive domain-containing protein 2	231096	181866	247347	274585	464641	315978	220103	351734	1.59804	0.00922905	res	U
Q01105	Protein SET	O60264	SMCA5_HUMAN	SWI/SNF-related matrix-associated actin-dependent regulator of chromatin subfamily A member 5	1.39798e+06	2.00856e+06	1.33237e+06	1.37033e+06	3.06399e+06	3.13846e+06	1.57964e+06	2.52426e+06	1.598	0.0987632
Q16836	Hydroxyacyl-coenzyme A dehydrogenase, mitochondrial	Q86X27	RGPS2_HUMAN	Ras-specific guanine nucleotide-releasing factor RalGPS2	19805216	18122370	18921184	1298850688	1085516032	1142963584	18949590	30233632	1.59548	2.23326e-06	res	U
Q9BTX7	Alpha-tocopherol transfer protein-like	P52789	HXK2_HUMAN	Hexokinase-2	4.82037e+06	4827047	3583181	1298850688	1085516032	1142963584	4.4102e+06	7.03535e+06	1.59525	0.00598503	res	U
O95229	ZW10 interactor	Q96CN9	GCC1_HUMAN	GRIP and coiled-coil domain-containing protein 1	402543	357441	440022	607492	743674	563088	400002	638085	1.5952	0.000321112	res	U
P04156	Major prion protein	Q9BVM2	DPCD_HUMAN	Protein DPCD	1.14174e+06	997212	955921	2.08273e+06	1.36831e+06	1.48299e+06	1.03163e+06	1.64467e+06	1.59426	0.00665699	res	U
P15954	Cytochrome c oxidase subunit 7C, mitochondrial	P01966	HBA_BOVIN	Hemoglobin subunit alpha	2988854	2845741	3.10397e+06	1298850688	1085516032	1142963584	2.97952e+06	4.74782e+06	1.59348	0.00433212	res	U
Q9UGY1	Nucleolar protein 12	Q99519	NEUR1_HUMAN	Sialidase-1	543710	646751	599292	840845	1.0182e+06	992315	596584	950452	1.59316	0.000288608	res	U
Q5H8C1	FRAS1-related extracellular matrix protein 1	Q969X6	UTP4_HUMAN	U3 small nucleolar RNA-associated protein 4 homolog	662740	845104	794266	1.44429e+06	1.10051e+06	1.12163e+06	767370	1.22214e+06	1.59264	0.00155872	res	U
Q9UJ37	Alpha-N-acetylgalactosaminide alpha-2,6-sialyltransferase 2	Q86UP3	ZFHX4_HUMAN	Zinc finger homeobox protein 4	4667407	1.53584e+06	4.55687e+06	1298850688	1085516032	1142963584	3.5867e+06	5.71158e+06	1.59243	0.00205215	res	U
Q14699	Raftlin	Q9HBM0	VEZA_HUMAN	Vezatin	120474	184269	196752	352354	226800	219424	167165	266193	1.5924	0.00149671	res	U
Q07157	Tight junction protein ZO-1	Q9Y692	GMEB1_HUMAN	Glucocorticoid modulatory element-binding protein 1	203671	345250	339979	397767	477778	539523	296300	471689	1.59193	0.0152448	res	U
Q96QE5	Transcription elongation factor, mitochondrial	Q9BQP7	MGME1_HUMAN	Mitochondrial genome maintenance exonuclease 1	1.33117e+06	1.37956e+06	1.25875e+06	2.23117e+06	1.99705e+06	2.08921e+06	1.32316e+06	2.10581e+06	1.5915	2.10133e-06	res	U
Q92597	Protein NDRG1	Q53LP3	SWAHC_HUMAN	Ankyrin repeat domain-containing protein SOWAHC	947990	1.06389e+06	1.16264e+06	1.48787e+06	1.56234e+06	2.00144e+06	1.05817e+06	1.68388e+06	1.59131	0.00119504	res	U
Q01650	Large neutral amino acids transporter small subunit 1	Q6NZ67	MZT2B_HUMAN	Mitotic-spindle organizing protein 2B	827191	825942	704610	1.57056e+06	973819	1.20735e+06	785914	1.25058e+06	1.59124	0.0631713
P54132	Bloom syndrome protein	Q6PI78	TMM65_HUMAN	Transmembrane protein 65	465717	467287	339157	654274	707475	661491	424054	674413	1.5904	0.0005644	res	U
Q8TDB6	E3 ubiquitin-protein ligase DTX3L	Q6ZVK8	NUD18_HUMAN	8-oxo-dGDP phosphatase NUDT18	694174	184474	340764	1114921	284502	539688	406471	646370	1.5902	0.0483094	res	U
Q9P1Y5	Calmodulin-regulated spectrin-associated protein 3	P08069	IGF1R_HUMAN	Insulin-like growth factor 1 receptor	1191605	1.09468e+06	1.22273e+06	1.94053e+06	1.74985e+06	1888414	1.16967e+06	1.8596e+06	1.58984	2.10465e-06	res	U
Q5THJ4	Vacuolar protein sorting-associated protein 13D	P42695	CNDD3_HUMAN	Condensin-2 complex subunit D3	344167	314232	271106	408731	564630	504288	309835	492550	1.58971	0.00118214	res	U
Q9NSC5	Homer protein homolog 3	O00180	KCNK1_HUMAN	Potassium channel subfamily K member 1	586021	898164	498162	756565	1.37452e+06	1.02022e+06	660782	1.05043e+06	1.58968	0.00107308	res	U
Q9C0E8	Endoplasmic reticulum junction formation protein lunapark	P04181	OAT_HUMAN	Ornithine aminotransferase, mitochondrial	14397523	13697942	16244232	1298850688	1085516032	1142963584	14779899	2.34881e+07	1.5892	5.68146e-06	res	U
Q9BRZ2	E3 ubiquitin-protein ligase TRIM56	Q99959	PKP2_HUMAN	Plakophilin-2	1171970	1.12257e+06	976683	1.80641e+06	1.57983e+06	1.81185e+06	1.09041e+06	1.7327e+06	1.58904	0.000313657	res	U
Q8NFP7;Q96G61	Diphosphoinositol polyphosphate phosphohydrolase 3-alpha;Diphosphoinositol polyphosphate phosphohydrolase 3-beta	P17152	TMM11_HUMAN	Transmembrane protein 11, mitochondrial	1.53277e+06	1.50009e+06	1.60996e+06	2.22949e+06	2.64424e+06	2503041	1.54761e+06	2.45893e+06	1.58886	0.00011407	res	U
Q16254	Transcription factor E2F4	Q9Y3B8	ORN_HUMAN	Oligoribonuclease, mitochondrial	582679	900808	631285	766484	1.22411e+06	1.36753e+06	704924	1.11937e+06	1.58794	0.0103633	res	U
Q9Y5U2	Protein TSSC4	C9J7I0	UMAD1_HUMAN	UBAP1-MVB12-associated (UMA)-domain containing protein 1	919055	947097		1.31521e+06	1.6534e+06	1473846	933076	1.48082e+06	1.58703	0.00257245	res	U
O00716	Transcription factor E2F3	Q9BXV9	GON7_HUMAN	EKC/KEOPS complex subunit GON7	719672	708496	705726	1.13475e+06	1.29936e+06	949953	711298	1.12802e+06	1.58586	0.00335404	res	U
P62633	Cellular nucleic acid-binding protein	P25815	S100P_HUMAN	Protein S100-P	851342	567102	489495	1.14771e+06	738170	1.13925e+06	635979	1.00838e+06	1.58555	0.0056312	res	U
Q9UEE9	Craniofacial development protein 1	Q9NV31	IMP3_HUMAN	U3 small nucleolar ribonucleoprotein protein IMP3	1.71979e+06	2289702	3.1437e+06		3.7798e+06		2.3844e+06	3.7798e+06	1.58522	NaN
Q8N5L8	Ribonuclease P protein subunit p25-like protein	Q8TD19	NEK9_HUMAN	Serine/threonine-protein kinase Nek9	2.5065e+06	2.54343e+06	2728220	1298850688	1085516032	1142963584	2.59272e+06	4.10784e+06	1.58438	0.00373785	res	U
Q9NVG8	TBC1 domain family member 13	O14874	BCKD_HUMAN	[3-methyl-2-oxobutanoate dehydrogenase [lipoamide]] kinase, mitochondrial	603995	655830	791424	1.05451e+06	1.10344e+06	1.09193e+06	683750	1.08329e+06	1.58434	0.0015891	res	U
P10809	60 kDa heat shock protein, mitochondrial	Q8NBL1	PGLT1_HUMAN	Protein O-glucosyltransferase 1	479621	503341	575394	525210	1348825	594730	519452	822922	1.58421	0.0890003
Q9UMR5	Lysosomal thioesterase PPT2	Q9P0V3	SH3B4_HUMAN	SH3 domain-binding protein 4	266154	248806	350594	431777	453847	484582	288518	456735	1.58304	0.0212107	res	U
P15408	Fos-related antigen 2	Q9UNX3	RL26L_HUMAN	60S ribosomal protein L26-like 1	6892397	6.79284e+06	7.01281e+06	1298850688	1085516032	1142963584	6.89935e+06	1.09191e+07	1.58263	0.00147405	res	U
P35568	Insulin receptor substrate 1	Q6ZSR9	YJ005_HUMAN	Uncharacterized protein FLJ45252	257905	245743	198204	374143	342227	394229	233951	370200	1.58238	0.000335007	res	U
Q02487	Desmocollin-2	Q9GZL7	WDR12_HUMAN	Ribosome biogenesis protein WDR12	2162453	2.05701e+06	1.92528e+06	1298850688	1085516032	1142963584	2.04825e+06	3.24002e+06	1.58185	0.00015259	res	U
P29692	Elongation factor 1-delta	Q3B7T1	EDRF1_HUMAN	Erythroid differentiation-related factor 1	74161.8	299056	98695.5	297063	202669	246660	157304	248797	1.58163	0.0570215
Q9HCY8	Protein S100-A14	Q01813	PFKAP_HUMAN	ATP-dependent 6-phosphofructokinase, platelet type	16037462	15824351	15054735	1298850688	1085516032	1142963584	1.56388e+07	2.47212e+07	1.58075	2.10136e-07	res	U
P82930	28S ribosomal protein S34, mitochondrial	A1IGU5	ARH37_HUMAN	Rho guanine nucleotide exchange factor 37	82503.9	42059	80616.4	100204	101906	122141	68393.1	108084	1.58033	0.00391958	res	U
A0A3Q1MJB2	Fibulin-1	P63151	2ABA_HUMAN	Serine/threonine-protein phosphatase 2A 55 kDa regulatory subunit B alpha isoform	5590244	5.41195e+06	5547442	1298850688	1085516032	1142963584	5.51654e+06	8.71756e+06	1.58026	0.00463587	res	U
Q9NQ87	Hairy/enhancer-of-split related with YRPW motif-like protein	Q5TDH0	DDI2_HUMAN	Protein DDI1 homolog 2	1488381	1.52857e+06	1.34185e+06	2.72561e+06	2044846	2117439	1.45293e+06	2.29596e+06	1.58023	0.000889582	res	U
Q9ULD0	2-oxoglutarate dehydrogenase-like, mitochondrial	P49257	LMAN1_HUMAN	Protein ERGIC-53	6.40175e+06	6120973	6.25272e+06	1298850688	1085516032	1142963584	6.25848e+06	9.88884e+06	1.58007	2.61225e-05	res	U
Q9H299	SH3 domain-binding glutamic acid-rich-like protein 3	P19021	AMD_HUMAN	Peptidyl-glycine alpha-amidating monooxygenase	231702	265765	332320	388079	505654	417383	276596	437039	1.58006	8.66636e-05	res	U
Q92504	Zinc transporter SLC39A7	Q6ZN66	GBP6_HUMAN	Guanylate-binding protein 6	6412371	5.67348e+06	5250897	1298850688	1085516032	1142963584	5.77892e+06	9.1274e+06	1.57943	0.000533542	res	U
Q9BUK0	Coiled-coil-helix-coiled-coil-helix domain-containing protein 7	Q9NRW1	RAB6B_HUMAN	Ras-related protein Rab-6B	538880	470484	402852	891535	622428	716212	470739	743392	1.5792	0.00546068	res	U
Q8IZ52	Chondroitin sulfate synthase 2	Q9UJY4	GGA2_HUMAN	ADP-ribosylation factor-binding protein GGA2	383295	436848	356508	600950	711730	545392	392217	619357	1.57912	0.00170645	res	U
P58546	Myotrophin	Q9NYT0	PLEK2_HUMAN	Pleckstrin-2	263234	207579	178674	358851	298289	367600	216496	341580	1.57777	2.33167e-05	res	U
Q96DC8	Enoyl-CoA hydratase domain-containing protein 3, mitochondrial	Q13574	DGKZ_HUMAN	Diacylglycerol kinase zeta	383525	208200	441775	888996	338741	402124	344500	543287	1.57703	0.131101
O00182	Galectin-9	Q9H2M9	RBGPR_HUMAN	Rab3 GTPase-activating protein non-catalytic subunit	2.03705e+06	2.63991e+06	3.05277e+06	1298850688	1085516032	1142963584	2.57658e+06	4063314	1.57702	0.000933121	res	U
Q6SPF0	Atherin	Q9Y5S2	MRCKB_HUMAN	Serine/threonine-protein kinase MRCK beta	1.45284e+06	1.61258e+06	1.22737e+06	1773774	2.66294e+06	2.33243e+06	1.43093e+06	2.25638e+06	1.57686	0.00258395	res	U
P43405	Tyrosine-protein kinase SYK	P14618	KPYM_HUMAN	Pyruvate kinase PKM	152223904	150198672	156810000	1298850688	1085516032	1142963584	1.53078e+08	2.41369e+08	1.57678	1.00603e-09	res	U
P61247	40S ribosomal protein S3a	P12081	HARS1_HUMAN	Histidine--tRNA ligase, cytoplasmic	4465391	4070503	4.12502e+06	1298850688	1085516032	1142963584	4.2203e+06	6.65291e+06	1.5764	0.0248616	res	U
Q96CM8	Medium-chain acyl-CoA ligase ACSF2, mitochondrial	Q4KMQ2	ANO6_HUMAN	Anoctamin-6	1.02916e+06	1139231	1.3233e+06	1.6497e+06	1.81768e+06	2.03688e+06	1.1639e+06	1.83476e+06	1.57639	0.00021662	res	U
Q08945	FACT complex subunit SSRP1	Q14554	PDIA5_HUMAN	Protein disulfide-isomerase A5	1.85223e+06	1924129	1.99416e+06	1298850688	1085516032	1142963584	1.92351e+06	3.03219e+06	1.57638	2.36079e-05	res	U
Q96QD9	UAP56-interacting factor	Q9UIV8	SPB13_HUMAN	Serpin B13	2.87212e+06	1.37667e+06	3400807	1298850688	1085516032	1142963584	2.54987e+06	4.01927e+06	1.57627	0.00375752	res	U
Q93034	Cullin-5	Q7Z3E2	CC186_HUMAN	Coiled-coil domain-containing protein 186	151983	168005	202062	323794	244258	254649	174017	274234	1.5759	0.00199067	res	U
Q9NP72	Ras-related protein Rab-18	O94915	FRYL_HUMAN	Protein furry homolog-like	569024	659040	682139	1.02413e+06	989094	996265	636734	1.00316e+06	1.57548	0.00661333	res	U
Q02410	Amyloid-beta A4 precursor protein-binding family A member 1	Q8IZH2	XRN1_HUMAN	5'-3' exoribonuclease 1	514282	426550	584472	783126	634570	984509	508434	800735	1.5749	0.00741907	res	U
Q9H6R6	Palmitoyltransferase ZDHHC6	P15735	PHKG2_HUMAN	Phosphorylase b kinase gamma catalytic chain, liver/testis isoform	698756	807196	614576	907964	1292551	1.13855e+06	706842	1.11302e+06	1.57464	0.0186024	res	U
O14981	TATA-binding protein-associated factor 172	Q9H974	QTRT2_HUMAN	Queuine tRNA-ribosyltransferase accessory subunit 2	1.19384e+06	1.19843e+06	1.1997e+06	1.97598e+06	1788560	1.88967e+06	1.19732e+06	1.88474e+06	1.57412	1.56118e-05	res	U
P55010	Eukaryotic translation initiation factor 5	Q14181	DPOA2_HUMAN	DNA polymerase alpha subunit B	468847	552453	732625	818693	1.33293e+06	608539	584642	920055	1.57371	0.0555946
O75792	Ribonuclease H2 subunit A	O75676	KS6A4_HUMAN	Ribosomal protein S6 kinase alpha-4	293104	379194	280844	469738	593060	436108	317714	499635	1.5726	0.0365213	res	U
P29558	RNA-binding motif, single-stranded-interacting protein 1	Q9H4H8	FA83D_HUMAN	Protein FAM83D	161785	227068	237696	308969	415372	260863	208850	328401	1.57243	0.0030477	res	U
O15066	Kinesin-like protein KIF3B	P61018	RAB4B_HUMAN	Ras-related protein Rab-4B	883272	813948	684929	1393693	1.23875e+06	1112813	794050	1.24842e+06	1.57222	0.000351197	res	U
I6L899	Golgin subfamily A member 8R	P49406	RM19_HUMAN	39S ribosomal protein L19, mitochondrial	2.32229e+06	2384957	2.44928e+06	1298850688	1085516032	1142963584	2385510	3.74994e+06	1.57197	0.00357729	res	U
P30414	NK-tumor recognition protein	Q9Y385	UB2J1_HUMAN	Ubiquitin-conjugating enzyme E2 J1	307868	205898	239518	466872	352058	364520	251095	394483	1.57105	0.00113054	res	U
Q96BD8	Spindle and kinetochore-associated protein 1	Q99633	PRP18_HUMAN	Pre-mRNA-splicing factor 18	328598	246712	251699	476970	396603	425349	275670	432974	1.57063	0.00264986	res	U
Q96T58	Msx2-interacting protein	Q14195	DPYL3_HUMAN	Dihydropyrimidinase-related protein 3	3.55661e+06	3.43758e+06	3.64377e+06	1298850688	1085516032	1142963584	3.54599e+06	5.56845e+06	1.57035	0.000188338	res	U
P10586	Receptor-type tyrosine-protein phosphatase F	P62328	TYB4_HUMAN	Thymosin beta-4	1634239	1.76279e+06	1933853	2.84988e+06	2.62277e+06	2.89842e+06	1.77696e+06	2.79036e+06	1.5703	5.41465e-07	res	U
P09496	Clathrin light chain A	Q08722	CD47_HUMAN	Leukocyte surface antigen CD47	8.17341e+06	8.35775e+06	6.72811e+06	1298850688	1085516032	1142963584	7.75309e+06	12173671	1.57017	0.00206515	res	U
P50895	Basal cell adhesion molecule	Q96S15	WDR24_HUMAN	GATOR complex protein WDR24	247899	247659	255246	387433	389612	401419	250268	392821	1.5696	7.85938e-05	res	U
O14744	Protein arginine N-methyltransferase 5	Q5UCC4	EMC10_HUMAN	ER membrane protein complex subunit 10	1.11803e+06	860926	860050	2.31751e+06	1098561	1.03895e+06	946334	1.48501e+06	1.56922	0.143679
O43678	NADH dehydrogenase [ubiquinone] 1 alpha subcomplex subunit 2	Q9H7B2	RPF2_HUMAN	Ribosome production factor 2 homolog	1.03907e+06	1.00478e+06	899163	1.59124e+06	1.37861e+06	1.64613e+06	981004	1.53866e+06	1.56845	0.00915953	res	U
O00459	Phosphatidylinositol 3-kinase regulatory subunit beta	Q86YS7	C2CD5_HUMAN	C2 domain-containing protein 5	906336	859221	903537	1323509	1.3659e+06	1.4946e+06	889698	1.39467e+06	1.56757	0.000223477	res	U
Q9BVK6	Transmembrane emp24 domain-containing protein 9	P21283	VATC1_HUMAN	V-type proton ATPase subunit C 1	2.5172e+06	2.6215e+06	2.70417e+06	1298850688	1085516032	1142963584	2.61429e+06	4.09684e+06	1.56709	0.0629272
P55327	Tumor protein D52	Q7Z4W1	DCXR_HUMAN	L-xylulose reductase	6.03118e+06	6.35634e+06	5.86902e+06	1298850688	1085516032	1142963584	6.08552e+06	9.5358e+06	1.56697	5.33991e-06	res	U
Q9NPR2	Semaphorin-4B	Q2TB10	ZN800_HUMAN	Zinc finger protein 800	249537	326349	297735	478410	471944	418520	291207	456292	1.5669	0.0201766	res	U
Q9BQB6	Vitamin K epoxide reductase complex subunit 1	Q9H8W4	PKHF2_HUMAN	Pleckstrin homology domain-containing family F member 2	716881	702899	747706	1.41437e+06	966764	1.01303e+06	722495	1.13139e+06	1.56595	0.0108173	res	U
Q8N8R5	UPF0565 protein C2orf69	P23246	SFPQ_HUMAN	Splicing factor, proline- and glutamine-rich	16723928	15476626	16227538	1298850688	1085516032	1142963584	1.61427e+07	25278330	1.56593	0.000311363	res	U
Q6UW63	Protein O-glucosyltransferase 2	P0C0S5	H2AZ_HUMAN;H2AV_HUMAN	Histone H2A.Z;Histone H2A.V	5889098	5838171	5.3986e+06	1298850688	1085516032	1142963584	5.70862e+06	8938621	1.56581	3.67292e-05	res	U
P69905	Hemoglobin subunit alpha	Q5VV41	ARHGG_HUMAN	Rho guanine nucleotide exchange factor 16	792862	720732	816180	1.22244e+06	1.21277e+06	1.21265e+06	776591	1.21595e+06	1.56576	0.000276085	res	U
O75146	Huntingtin-interacting protein 1-related protein	Q4G0J3	LARP7_HUMAN	La-related protein 7	1644156	1.15873e+06	1.33821e+06	2.49988e+06	1.92968e+06	2.05321e+06	1.38037e+06	2160926	1.56547	0.00044188	res	U
Q16658	Fascin	Q12768	WASC5_HUMAN	WASH complex subunit 5	6883165	1.43084e+06	5.39141e+06	1298850688	1085516032	1142963584	4.56847e+06	7.15095e+06	1.56528	0.250286
Q96TA1	Protein Niban 2	P29466	CASP1_HUMAN	Caspase-1	2292606	2618849	2281928	1298850688	1085516032	1142963584	2.39779e+06	3.75244e+06	1.56495	1.1698e-06	res	U
P08648	Integrin alpha-5	Q9NWV8	BABA1_HUMAN	BRISC and BRCA1-A complex member 1	855407	834015	868258	1.21658e+06	1.5308e+06	1.25469e+06	852560	1334024	1.56473	0.000547083	res	U
Q5VWQ0	Lysine-specific demethylase 9	P47756	CAPZB_HUMAN	F-actin-capping protein subunit beta	7899406	7534305	7874734	1298850688	1085516032	1142963584	7.76948e+06	1.21509e+07	1.56392	7.55679e-08	res	U
O14493	Claudin-4	Q9H6K4	OPA3_HUMAN	Optic atrophy 3 protein	618183	649897	554400	950764	840352	1058541	607494	949886	1.56361	0.000591739	res	U
Q15697	Zinc finger protein 174	P43490	NAMPT_HUMAN	Nicotinamide phosphoribosyltransferase	13810462	13636529	13554702	1298850688	1085516032	1142963584	13667231	21369982	1.56359	8.85477e-05	res	U
O95415	Brain protein I3	Q14697	GANAB_HUMAN	Neutral alpha-glucosidase AB	23566652	24038230	24879084	1298850688	1085516032	1142963584	24161322	3.77639e+07	1.56299	1.44281e-09	res	U
P62937	Peptidyl-prolyl cis-trans isomerase A	Q9H270	VPS11_HUMAN	Vacuolar protein sorting-associated protein 11 homolog	757815	773814	805537	942396	1.19944e+06	1.51104e+06	779055	1.21762e+06	1.56295	0.0109917	res	U
P09912	Interferon alpha-inducible protein 6	Q0VG06	FP100_HUMAN	Fanconi anemia core complex-associated protein 100	130725	116982	103006	161614	248590	137927	116904	182711	1.56291	0.0198853	res	U
Q2YD98	UV-stimulated scaffold protein A	Q96LR5	UB2E2_HUMAN	Ubiquitin-conjugating enzyme E2 E2	1.3167e+06	1.59475e+06	1.35892e+06	2.63455e+06	2088518	1950363	1.42346e+06	2.22448e+06	1.56273	0.00516492	res	U
P04150	Glucocorticoid receptor	Q16763	UBE2S_HUMAN	Ubiquitin-conjugating enzyme E2 S	415999	351804	369796	584303	574092	618818	379200	592404	1.56225	1.14938e-05	res	U
Q8N8V2	Guanylate-binding protein 7	O14896	IRF6_HUMAN	Interferon regulatory factor 6	3.83067e+06	3.92407e+06	3.98689e+06	1298850688	1085516032	1142963584	3.91388e+06	6.11441e+06	1.56224	1.96343e-06	res	U
Q9P0M9	39S ribosomal protein L27, mitochondrial	Q9UGL1	KDM5B_HUMAN	Lysine-specific demethylase 5B	68229.8	278511	241932	135614	389175	394761	196224	306516	1.56207	0.00939846	res	U
Q8TD16	Protein bicaudal D homolog 2	Q96DG6	CMBL_HUMAN	Carboxymethylenebutenolidase homolog	2.53073e+06	2.46417e+06	2.56345e+06	1298850688	1085516032	1142963584	2.51945e+06	3.93554e+06	1.56206	2.30985e-05	res	U
Q16363	Laminin subunit alpha-4	Q9Y4K4	M4K5_HUMAN	Mitogen-activated protein kinase kinase kinase kinase 5	624033	750016	752493	877572	1.201e+06	1.24298e+06	708847	1.10718e+06	1.56195	0.0023292	res	U
Q9NQW6	Anillin	Q9NWU1	OXSM_HUMAN	3-oxoacyl-[acyl-carrier-protein] synthase, mitochondrial	1.89702e+06	1.82416e+06	1.98455e+06	1298850688	1085516032	1142963584	1.90191e+06	2.97026e+06	1.56172	3.82346e-06	res	U
Q13428	Treacle protein	Q28107	FA5_BOVIN	Coagulation factor V	1.65168e+06	1420105	1731839	1298850688	1085516032	1142963584	1.60121e+06	2.49966e+06	1.56111	0.247727
Q9NVU0	DNA-directed RNA polymerase III subunit RPC5	Q9HCE7	SMUF1_HUMAN	E3 ubiquitin-protein ligase SMURF1	299204		82427.8	116677		478897	190816	297787	1.5606	0.783085
Q8TE77	Protein phosphatase Slingshot homolog 3	Q9BYJ9	YTHD1_HUMAN	YTH domain-containing family protein 1	797441	1.02343e+06	1013362	922424	1.89839e+06	1.60121e+06	944746	1.47401e+06	1.56022	0.0648102
O94761	ATP-dependent DNA helicase Q4	P34913	HYES_HUMAN	Bifunctional epoxide hydrolase 2	678900	635738	696055	1.09194e+06	889060	1.15562e+06	670231	1.04554e+06	1.55997	0.000237318	res	U
O00233	26S proteasome non-ATPase regulatory subunit 9	Q13423	NNTM_HUMAN	NAD(P) transhydrogenase, mitochondrial	6384769	6.1319e+06	6.23708e+06	1298850688	1085516032	1142963584	6251247	9750397	1.55975	8.59231e-06	res	U
P09132	Signal recognition particle 19 kDa protein	Q8TBF2	PXL2B_HUMAN	Prostamide/prostaglandin F synthase	192256	97027.1	452255	347769	353194	455626	247179	385530	1.55972	0.041418	res	U
O95834	Echinoderm microtubule-associated protein-like 2	Q9UN36	NDRG2_HUMAN	Protein NDRG2	763312	690728	673946	994260	1.16287e+06	1.16067e+06	709329	1.10593e+06	1.55913	1.29942e-05	res	U
Q14974	Importin subunit beta-1	P04066	FUCO_HUMAN	Tissue alpha-L-fucosidase	685948	800302	359256	394097	1.76089e+06	722386	615169	959123	1.55912	0.22325
Q9ULM6	CCR4-NOT transcription complex subunit 6	Q7KZI7	MARK2_HUMAN	Serine/threonine-protein kinase MARK2	1.2826e+06	1.96011e+06	1.37534e+06	1.96432e+06	2.88567e+06	2.34936e+06	1.53935e+06	2.39978e+06	1.55896	0.0126607	res	U
Q8NHG7	Small VCP/p97-interacting protein	Q9NYP7	ELOV5_HUMAN	Elongation of very long chain fatty acids protein 5	1.82621e+06	3.61885e+06	4358823	1298850688	1085516032	1142963584	3.26796e+06	5.09419e+06	1.55883	0.0210997	res	U
Q969E2	Secretory carrier-associated membrane protein 4	Q9Y5J1	UTP18_HUMAN	U3 small nucleolar RNA-associated protein 18 homolog	636645	457183	606932	1.05569e+06	792928	802002	566920	883541	1.55849	0.000851605	res	U
O95602	DNA-directed RNA polymerase I subunit RPA1	P05023	AT1A1_HUMAN	Sodium/potassium-transporting ATPase subunit alpha-1	18697540	18416240	19181040	1298850688	1085516032	1142963584	18764940	2.92423e+07	1.55835	0.000330712	res	U
Q9BT78	COP9 signalosome complex subunit 4	Q12926	ELAV2_HUMAN	ELAV-like protein 2	453813	283048	480537	346713	736391	813776	405799	632293	1.55814	0.230172
Q96A26	Protein FAM162A	P51178	PLCD1_HUMAN	1-phosphatidylinositol 4,5-bisphosphate phosphodiesterase delta-1	40054620	41851572	45219100	1298850688	1085516032	1142963584	4.23751e+07	6.60176e+07	1.55793	4.84484e-05	res	U
Q5VWN6	Protein TASOR 2	Q16854	DGUOK_HUMAN	Deoxyguanosine kinase, mitochondrial	984734	962322	809879	1.39065e+06	1.4535e+06	1.45052e+06	918978	1.43155e+06	1.55777	9.97889e-05	res	U
P13796	Plastin-2	Q13310	PABP4_HUMAN	Polyadenylate-binding protein 4	20192698	5.93773e+06	6562527	1298850688	1085516032	1142963584	1.08977e+07	1.69731e+07	1.5575	0.499486
Q58FG1	Putative heat shock protein HSP 90-alpha A4	Q15843	NEDD8_HUMAN	NEDD8	3727156	3576453	3.97933e+06	1298850688	1085516032	1142963584	3.76098e+06	5.85361e+06	1.55641	1.24446e-06	res	U
Q9NX24	H/ACA ribonucleoprotein complex subunit 2	Q8IWV8	UBR2_HUMAN	E3 ubiquitin-protein ligase UBR2	751443	1.80773e+06	706407	876753	1695790	2.50713e+06	1.08853e+06	1.69322e+06	1.55552	0.115816
Q15155	Nodal modulator 1	Q69YN4	VIR_HUMAN	Protein virilizer homolog	730890	706970	891762	1.36548e+06	1.09525e+06	1.16232e+06	776541	1207685	1.55521	0.000219122	res	U
O96017	Serine/threonine-protein kinase Chk2	P19012	K1C15_HUMAN	Keratin, type I cytoskeletal 15	13442309	13830671	13951780	1298850688	1085516032	1142963584	1.37416e+07	2.13705e+07	1.55517	1.22355e-06	res	U
Q9P1Q0	Vacuolar protein sorting-associated protein 54	A2RUS2	DEND3_HUMAN	DENN domain-containing protein 3	344269	337307	443904	527980	582508	639821	375160	583436	1.55517	0.00992669	res	U
Q8IX05	CD302 antigen	P49327	FAS_HUMAN	Fatty acid synthase	25853676	26785214	32168944	1298850688	1085516032	1142963584	28269278	4.39376e+07	1.55425	3.10523e-05	res	U
O60232	Protein ZNRD2	Q8N6R0	EFNMT_HUMAN	eEF1A lysine and N-terminal methyltransferase	781505	1.21833e+06	878296	697694	1.34912e+06	2.42614e+06	959376	1.49098e+06	1.55412	0.112843
O43264	Centromere/kinetochore protein zw10 homolog	Q14240	IF4A2_HUMAN	Eukaryotic initiation factor 4A-II	3.43756e+06	3.08005e+06	2.88823e+06	1298850688	1085516032	1142963584	3.13528e+06	4871290	1.5537	4.15609e-07	res	U
P50914	60S ribosomal protein L14	Q01804	OTUD4_HUMAN	OTU domain-containing protein 4	184701	227875	254099	282271	312002	441203	222225	345159	1.55319	0.00552982	res	U
Q15369	Elongin-C	Q3SXY8	AR13B_HUMAN	ADP-ribosylation factor-like protein 13B	232827	97817.1	249953	427730	299727	173759	193532	300405	1.55222	0.0332745	res	U
O00214	Galectin-8	Q00535	CDK5_HUMAN	Cyclin-dependent-like kinase 5	1.87425e+06	1.33088e+06	1.143e+06	2.10015e+06	2434829	2.20948e+06	1.44938e+06	2.24815e+06	1.55112	0.00208182	res	U
Q7Z7G8	Vacuolar protein sorting-associated protein 13B	Q8WX92	NELFB_HUMAN	Negative elongation factor B	2401643	2367044	2.59652e+06	1298850688	1085516032	1142963584	2.45507e+06	3.80584e+06	1.5502	0.00123621	res	U
P46087	Probable 28S rRNA (cytosine(4447)-C(5))-methyltransferase	P19367	HXK1_HUMAN	Hexokinase-1	3.02558e+06	2736089	2896607	1298850688	1085516032	1142963584	2.88609e+06	4.47203e+06	1.54951	2.17912e-08	res	U
P42261;P42262;P42263	Glutamate receptor 1;Glutamate receptor 2;Glutamate receptor 3	Q09666	AHNK_HUMAN	Neuroblast differentiation-associated protein AHNAK	16556417	17878976	16547577	1298850688	1085516032	1142963584	1.69943e+07	26332454	1.54949	7.57216e-06	res	U
O95373	Importin-7	Q9Y6K0	CEPT1_HUMAN	Choline/ethanolaminephosphotransferase 1	1.16073e+06	1.03953e+06	868889	973018	1.84661e+06	1.93583e+06	1.02305e+06	1.58515e+06	1.54944	0.663111
Q9H3M7	Thioredoxin-interacting protein	P28370	SMCA1_HUMAN	Probable global transcription activator SNF2L1	1.14434e+06	600141	960715	1.52781e+06	1.40633e+06	1.25431e+06	901733	1.39615e+06	1.5483	0.00672052	res	U
P13164	Interferon-induced transmembrane protein 1	O43809	CPSF5_HUMAN	Cleavage and polyadenylation specificity factor subunit 5	6939883	7920344	7.00573e+06	1298850688	1085516032	1142963584	7.28865e+06	1.1282e+07	1.54788	3.68226e-06	res	U
P04264	Keratin, type II cytoskeletal 1	O95479	G6PE_HUMAN	GDH/6PGL endoplasmic bifunctional protein	730643	871657	741373	943235	1.41851e+06	1.26485e+06	781224	1.20887e+06	1.5474	0.00355309	res	U
P05026	Sodium/potassium-transporting ATPase subunit beta-1	Q92667	AKAP1_HUMAN	A-kinase anchor protein 1, mitochondrial	1.2489e+06	1.2375e+06	1.26109e+06	1.89981e+06	1.84036e+06	2.05786e+06	1.24916e+06	1.93268e+06	1.54718	1.11649e-05	res	U
P06868	Plasminogen	P17858	PFKAL_HUMAN	ATP-dependent 6-phosphofructokinase, liver type	10399489	9939333	10620580	1298850688	1085516032	1142963584	1.03198e+07	15964014	1.54693	0.000299615	res	U
O14957	Cytochrome b-c1 complex subunit 10	Q9NPH0	PPA6_HUMAN	Lysophosphatidic acid phosphatase type 6	342875	455916	289639	544860	502658	635925	362810	561148	1.54667	0.00968131	res	U
P54098	DNA polymerase subunit gamma-1	Q9P2X3	IMPCT_HUMAN	Protein IMPACT	1.05232e+06	911609	928444	1.46317e+06	1.55684e+06	1.45158e+06	964124	1.49053e+06	1.54599	4.40431e-05	res	U
P17096	High mobility group protein HMG-I/HMG-Y	Q8N465	D2HDH_HUMAN	D-2-hydroxyglutarate dehydrogenase, mitochondrial	242515	252664	240743	356204	398817	382688	245308	379237	1.54596	0.000174181	res	U
Q9BWG6	Sodium channel modifier 1	Q14683	SMC1A_HUMAN	Structural maintenance of chromosomes protein 1A	2975862	2696974	3.07349e+06	1298850688	1085516032	1142963584	2.91544e+06	4.50596e+06	1.54555	0.00893638	res	U
Q9Y580	RNA-binding protein 7	P35579	MYH9_HUMAN	Myosin-9	22348654	18435774	20440934	1298850688	1085516032	1142963584	20408454	31537984	1.54534	0.00587665	res	U
P30049	ATP synthase subunit delta, mitochondrial	Q9BZI7	REN3B_HUMAN	Regulator of nonsense transcripts 3B	668701	534839	480315	775472	1.03156e+06	794346	561285	867125	1.54489	0.0303145	res	U
O60508	Pre-mRNA-processing factor 17	Q9BX40	LS14B_HUMAN	Protein LSM14 homolog B	1.00159e+06	1.63768e+06	1.01103e+06	1.23556e+06	2.58841e+06	1.81344e+06	1.21677e+06	1.87914e+06	1.54437	0.0211356	res	U
Q16594	Transcription initiation factor TFIID subunit 9	Q86YH6	DLP1_HUMAN	All trans-polyprenyl-diphosphate synthase PDSS2	490398	385163	564492	694102	706094	822071	480017	740756	1.54319	0.00278371	res	U
P49754	Vacuolar protein sorting-associated protein 41 homolog	Q9P1F3	ABRAL_HUMAN	Costars family protein ABRACL	699673	510073	609703	926471	806318	1.07358e+06	606483	935456	1.54243	0.000211448	res	U
Q13608	Peroxisome assembly factor 2	Q9Y4B4	ARIP4_HUMAN	Helicase ARIP4	210902	149992	152085	212733	176900	401582	170993	263738	1.54239	0.456315
P27216	Annexin A13	Q96J02	ITCH_HUMAN	E3 ubiquitin-protein ligase Itchy homolog	294901	371558	301041	443435	586466	461751	322500	497218	1.54176	0.00106164	res	U
Q9Y2Q9	28S ribosomal protein S28, mitochondrial	P67775	PP2AA_HUMAN	Serine/threonine-protein phosphatase 2A catalytic subunit alpha isoform	7.284e+06	8140958	7.27103e+06	1298850688	1085516032	1142963584	7.56533e+06	11657245	1.54088	0.02927	res	U
Q9Y5B9	FACT complex subunit SPT16	Q15437	SC23B_HUMAN	Protein transport protein Sec23B	2.7441e+06	2.47203e+06	2697805	1298850688	1085516032	1142963584	2.63798e+06	4.06453e+06	1.54077	6.71119e-05	res	U
Q969S9	Ribosome-releasing factor 2, mitochondrial	O14777	NDC80_HUMAN	Kinetochore protein NDC80 homolog	927629	778908	755726	1.43881e+06	1.05934e+06	1.29505e+06	820754	1.2644e+06	1.54054	0.381075
P08651	Nuclear factor 1 C-type	P18428	LBP_HUMAN	Lipopolysaccharide-binding protein	108678	140375	199787	224041	236919		149613	230480	1.5405	0.0910873
Q86V21	Acetoacetyl-CoA synthetase	Q9H0E9	BRD8_HUMAN	Bromodomain-containing protein 8	663587	590561	586222	1.02906e+06	756988	1.04756e+06	613457	944539	1.5397	0.0343611	res	U
Q01433	AMP deaminase 2	Q96RR1	PEO1_HUMAN	Twinkle protein, mitochondrial	776776	797324	810999	1.14967e+06	1.29277e+06	1.2298e+06	795033	1.22408e+06	1.53966	2.56507e-05	res	U
Q8TF46	DIS3-like exonuclease 1	P25208	NFYB_HUMAN	Nuclear transcription factor Y subunit beta	913880	923732	1.07482e+06	1.78833e+06	1.30457e+06	1.38849e+06	970812	1.4938e+06	1.53871	0.00138753	res	U
P68431	Histone H3.1	P57081	WDR4_HUMAN	tRNA (guanine-N(7)-)-methyltransferase non-catalytic subunit WDR4	1.00443e+06	1.16645e+06	1.04218e+06	1451730	1710085	1.78024e+06	1071020	1.64735e+06	1.53812	0.000533509	res	U
Q14126	Desmoglein-2	P33993	MCM7_HUMAN	DNA replication licensing factor MCM7	4.60816e+06	5100367	4.82817e+06	1298850688	1085516032	1142963584	4.84557e+06	7.45186e+06	1.53787	0.533232
O00151	PDZ and LIM domain protein 1	Q99536	VAT1_HUMAN	Synaptic vesicle membrane protein VAT-1 homolog	7745215	8121423	8.13984e+06	1298850688	1085516032	1142963584	8.00216e+06	12305894	1.53782	5.61478e-08	res	U
Q9Y2V2	Calcium-regulated heat-stable protein 1	Q8NDI1	EHBP1_HUMAN	EH domain-binding protein 1	226432	150134	209961	328266	288392	285291	195509	300649	1.53778	0.0720662
Q5XKP0	MICOS complex subunit MIC13	Q6QNY1	BL1S2_HUMAN	Biogenesis of lysosome-related organelles complex 1 subunit 2	468792	612986	528935	635923	1.20215e+06	638811	536905	825627	1.53775	0.0816365
Q6ZUM4	Rho GTPase-activating protein 27	P06454	PTMA_HUMAN	Prothymosin alpha	26995136	56784332	27944616	1298850688	1085516032	1142963584	3.72414e+07	5.72656e+07	1.53769	0.141977
P11233	Ras-related protein Ral-A	Q6VN20	RBP10_HUMAN	Ran-binding protein 10	870125	866175	939901	910600	1.74929e+06	1.45482e+06	892067	1.37157e+06	1.53752	0.0740818
Q96HA1	Nuclear envelope pore membrane protein POM 121	Q8N1G2	CMTR1_HUMAN	Cap-specific mRNA (nucleoside-2'-O-)-methyltransferase 1	2.17512e+06	2.17127e+06	2.22228e+06	2.83247e+06	4.13022e+06	3.12235e+06	2.18956e+06	3.36168e+06	1.53532	0.0193143	res	U
Q13761;Q13950	Runt-related transcription factor 3;Runt-related transcription factor 2	P13196	HEM1_HUMAN	5-aminolevulinate synthase, nonspecific, mitochondrial	850283	791358	797540	1.23957e+06	1.17283e+06	1331269	813060	1.24789e+06	1.5348	0.00204341	res	U
Q9UPM8	AP-4 complex subunit epsilon-1	P78536	ADA17_HUMAN	Disintegrin and metalloproteinase domain-containing protein 17	734398	773142	756888	1.1659e+06	1.1596e+06	1.14922e+06	754810	1.15824e+06	1.53448	2.73139e-05	res	U
P83731	60S ribosomal protein L24	Q99755	PI51A_HUMAN	Phosphatidylinositol 4-phosphate 5-kinase type-1 alpha	659292	575372	292238	909485	691285	742197	508967	780989	1.53446	0.00207864	res	U
Q96G74	OTU domain-containing protein 5	Q8IX04	UEVLD_HUMAN	Ubiquitin-conjugating enzyme E2 variant 3	483554	555502	492559	914403	674252	760396	510538	783017	1.53371	0.00170103	res	U
Q15648	Mediator of RNA polymerase II transcription subunit 1	Q7KZ85	SPT6H_HUMAN	Transcription elongation factor SPT6	2.59814e+06	2.62522e+06	2.50521e+06	1298850688	1085516032	1142963584	2.57619e+06	3.95017e+06	1.53334	0.0528952
Q7Z3F1	Integral membrane protein GPR155	P43378	PTN9_HUMAN	Tyrosine-protein phosphatase non-receptor type 9	325057	308270	316768	503019	435827	517951	316698	485599	1.53332	0.00249749	res	U
Q96CD0	F-box/LRR-repeat protein 8	Q9Y6M1	IF2B2_HUMAN	Insulin-like growth factor 2 mRNA-binding protein 2	3.00211e+06	3.00275e+06	3.07233e+06	1298850688	1085516032	1142963584	3.02573e+06	4.63922e+06	1.53326	0.0013251	res	U
Q96SU4	Oxysterol-binding protein-related protein 9	Q3KQU3	MA7D1_HUMAN	MAP7 domain-containing protein 1	618324	362010		870546	709462	674439	490167	751482	1.53312	0.16753
Q68DQ2	Very large A-kinase anchor protein	Q01459	DIAC_HUMAN	Di-N-acetylchitobiase	831333	638546	736555	1.16167e+06	1.24851e+06	972357	735478	1.12751e+06	1.53304	0.000407056	res	U
Q8NHU6	Tudor domain-containing protein 7	Q7Z3C6	ATG9A_HUMAN	Autophagy-related protein 9A	474892	405816	402195	615467	749407	601830	427634	655568	1.53301	0.000641763	res	U
Q96FZ7	Charged multivesicular body protein 6	Q9H2G2	SLK_HUMAN	STE20-like serine/threonine-protein kinase	2.43584e+06	2.00963e+06	2.12886e+06	1298850688	1085516032	1142963584	2.19144e+06	3.35773e+06	1.5322	0.00103929	res	U
O95999	B-cell lymphoma/leukemia 10	Q504Q3	PAN2_HUMAN	PAN2-PAN3 deadenylation complex catalytic subunit PAN2	416983	365448	319079	670183	615557	401644	367170	562462	1.53188	0.00876148	res	U
P50502	Hsc70-interacting protein	Q92615	LAR4B_HUMAN	La-related protein 4B	13354934	10020205	9576649	1298850688	1085516032	1142963584	1.09839e+07	1.68256e+07	1.53184	0.0284201	res	U
Q9UPN3	Microtubule-actin cross-linking factor 1, isoforms 1/2/3/5	A0A0B4J2D5	GAL3B_HUMAN;GAL3A_HUMAN	Glutamine amidotransferase-like class 1 domain-containing protein 3B, mitochondrial;Glutamine amidotransferase-like class 1 domain-containing protein 3A, mitochondrial	9425846	10372708	10312204	1298850688	1085516032	1142963584	1.00369e+07	1.53723e+07	1.53158	0.000119362	res	U
Q9H0W8	Protein SMG9	Q15070	OXA1L_HUMAN	Mitochondrial inner membrane protein OXA1L	4603229	1.82123e+06	5.77153e+06	1298850688	1085516032	1142963584	4.06533e+06	6.22587e+06	1.53146	0.434959
Q8NFH8	RalBP1-associated Eps domain-containing protein 2	P12074	CX6A1_HUMAN	Cytochrome c oxidase subunit 6A1, mitochondrial	15944614	14642054	15310238	1298850688	1085516032	1142963584	1.5299e+07	2.34198e+07	1.53081	3.52167e-05	res	U
Q15714	TSC22 domain family protein 1	Q9UHQ1	NARF_HUMAN	Nuclear prelamin A recognition factor	124029	150003	271123	297769	299308	237210	181718	278096	1.53037	0.0238404	res	U
Q8N5Y8	Protein mono-ADP-ribosyltransferase PARP16	Q8NFF5	FAD1_HUMAN	FAD synthase	1.59494e+06	1.50934e+06	1.7721e+06	2.467e+06	2.66721e+06	2.32817e+06	1.62546e+06	2.48746e+06	1.53031	1.11272e-06	res	U
P24043	Laminin subunit alpha-2	Q8IUI8	CRLF3_HUMAN	Cytokine receptor-like factor 3	1.38147e+06	1.23335e+06	1.38014e+06	1737686	2.7555e+06	1.61994e+06	1.33165e+06	2.03771e+06	1.53021	0.0148014	res	U
Q9BZE9	Tether containing UBX domain for GLUT4	Q96RQ3	MCCA_HUMAN	Methylcrotonoyl-CoA carboxylase subunit alpha, mitochondrial	4423163	4585818	4.21393e+06	1298850688	1085516032	1142963584	4.40764e+06	6.74273e+06	1.52978	7.41779e-08	res	U
Q9UGR2	Zinc finger CCCH domain-containing protein 7B	Q9H6R7	WDCP_HUMAN	WD repeat and coiled-coil-containing protein	161587	155540	223722	259062	282008	286282	180283	275784	1.52973	0.00781646	res	U
Q96FS4	Signal-induced proliferation-associated protein 1	O60825	F262_HUMAN	6-phosphofructo-2-kinase/fructose-2,6-bisphosphatase 2	1.13898e+06	1.16651e+06	1.2182e+06	1.82203e+06	1846069	1.72215e+06	1.17457e+06	1.79675e+06	1.52971	1.46656e-07	res	U
Q5TAX3	Terminal uridylyltransferase 4	Q15119	PDK2_HUMAN	[Pyruvate dehydrogenase (acetyl-transferring)] kinase isozyme 2, mitochondrial	772598	693104	844395	1421434	960401	1.1517e+06	770032	1.17784e+06	1.5296	0.0126209	res	U
P00918	Carbonic anhydrase 2	Q9ULA0	DNPEP_HUMAN	Aspartyl aminopeptidase	3.69034e+06	4428715	4.1851e+06	1298850688	1085516032	1142963584	4.10139e+06	6.27267e+06	1.5294	7.13796e-06	res	U
Q9H967	WD repeat-containing protein 76	Q9UQ13	SHOC2_HUMAN	Leucine-rich repeat protein SHOC-2	925644	1.0816e+06	902129	1.57384e+06	1.30906e+06	1.56653e+06	969791	1.48315e+06	1.52935	0.000935769	res	U
Q69YH5	Cell division cycle-associated protein 2	Q9Y5A7	NUB1_HUMAN	NEDD8 ultimate buster 1	198770	186717	204481	309606	287699	304914	196656	300740	1.52927	0.00087006	res	U
Q96CB9	5-methylcytosine rRNA methyltransferase NSUN4	P38398	BRCA1_HUMAN	Breast cancer type 1 susceptibility protein	235505	342912	289047	348530		535574	289155	442052	1.52877	0.070969
Q9UNH6	Sorting nexin-7	Q8N5A5	ZGPAT_HUMAN	Zinc finger CCCH-type with G patch domain-containing protein	331119	341737	330208	753733	332668	446937	334355	511113	1.52865	0.72906
Q9NRG1	Phosphoribosyltransferase domain-containing protein 1	Q96HQ2	C2AIL_HUMAN	CDKN2AIP N-terminal-like protein	443629	386217	274909	628306	498384	561863	368252	562851	1.52844	0.00511912	res	U
Q96K19	E3 ubiquitin-protein ligase RNF170	P36871	PGM1_HUMAN	Phosphoglucomutase-1	3.46082e+06	3.56412e+06	3568317	1298850688	1085516032	1142963584	3.53108e+06	5.39621e+06	1.5282	0.00276478	res	U
Q14789	Golgin subfamily B member 1	P29728	OAS2_HUMAN	2'-5'-oligoadenylate synthase 2	12251323	12470654	12774507	1298850688	1085516032	1142963584	12498828	1.90965e+07	1.52786	6.20019e-08	res	U
P00558	Phosphoglycerate kinase 1	Q99848	EBP2_HUMAN	Probable rRNA-processing protein EBP2	4533574	5.05612e+06	4.41209e+06	1298850688	1085516032	1142963584	4667260	7.12729e+06	1.52708	6.66761e-05	res	U
O00255	Menin	Q6NXT6	TAPT1_HUMAN	Transmembrane anterior posterior transformation protein 1 homolog	163535	143374	58227.5	198296	290338	68858.1	121712	185831	1.5268	0.275382
Q8N9F7	Lysophospholipase D GDPD1	P09525	ANXA4_HUMAN	Annexin A4	9237186	10409382	9273329	1298850688	1085516032	1142963584	9.63997e+06	1.47166e+07	1.52662	8.29259e-05	res	U
Q9NSY0	Nuclear receptor-binding protein 2	Q9NRP0	OSTC_HUMAN	Oligosaccharyltransferase complex subunit OSTC	5.26787e+06	5780710	5.84121e+06	1298850688	1085516032	1142963584	5629931	8.59454e+06	1.52658	3.09552e-07	res	U
Q8TB52	F-box only protein 30	O60293	ZC3H1_HUMAN	Zinc finger C3H1 domain-containing protein	514692	554005	383946	667440	744532	804463	484214	738811	1.52579	0.00947753	res	U
Q6UX65	DNA damage-regulated autophagy modulator protein 2	P40763	STAT3_HUMAN	Signal transducer and activator of transcription 3	4709685	4157015	4299060	1298850688	1085516032	1142963584	4.38859e+06	6695364	1.52563	5.95269e-06	res	U
Q56VL3	OCIA domain-containing protein 2	O15226	NKRF_HUMAN	NF-kappa-B-repressing factor	4.03654e+06	2.74433e+06	3.41833e+06	1298850688	1085516032	1142963584	3.39974e+06	5.18651e+06	1.52556	0.00283637	res	U
Q96FL9	Polypeptide N-acetylgalactosaminyltransferase 14	Q96H79	ZCCHL_HUMAN	Zinc finger CCCH-type antiviral protein 1-like	809951	554984	660841	1208468	913080	967603	675259	1.02972e+06	1.52492	7.75304e-05	res	U
Q92561	Phytanoyl-CoA hydroxylase-interacting protein	P23786	CPT2_HUMAN	Carnitine O-palmitoyltransferase 2, mitochondrial	2.90656e+06	2.91197e+06	2868936	1298850688	1085516032	1142963584	2.89582e+06	4.41476e+06	1.52453	0.00193419	res	U
Q5VZL5	Zinc finger MYM-type protein 4	O15144	ARPC2_HUMAN	Actin-related protein 2/3 complex subunit 2	6686491	6.13924e+06	5962716	1298850688	1085516032	1142963584	6.26282e+06	9536389	1.5227	9.09657e-05	res	U
P06737	Glycogen phosphorylase, liver form	P13010	XRCC5_HUMAN	X-ray repair cross-complementing protein 5	11334096	11256330	12507852	1298850688	1085516032	1142963584	11699426	1.78131e+07	1.52256	1.01681e-05	res	U
Q12894	Interferon-related developmental regulator 2	Q9NVH2	INT7_HUMAN	Integrator complex subunit 7	911797	927201	913408	1.37191e+06	1.46085e+06	1.35656e+06	917469	1.39644e+06	1.52206	0.000623641	res	U
Q6NUP7	Serine/threonine-protein phosphatase 4 regulatory subunit 4	Q9Y2H6	FND3A_HUMAN	Fibronectin type-III domain-containing protein 3A	927095	819942	983910	1.36011e+06	1.40648e+06	1.38959e+06	910316	1.38539e+06	1.52188	1.87701e-05	res	U
Q9UPY3	Endoribonuclease Dicer	Q92643	GPI8_HUMAN	GPI-anchor transamidase	1.08693e+06	1.10102e+06	1.06243e+06	1715588	1.5734e+06	1.65662e+06	1083461	1.64854e+06	1.52155	3.60506e-07	res	U
P30613	Pyruvate kinase PKLR	P01116	RASK_HUMAN	GTPase KRas	957504	1.06843e+06	787823	1204768	1539752	1.53625e+06	937917	1.42692e+06	1.52137	0.000465295	res	U
O00483	Cytochrome c oxidase subunit NDUFA4	Q8IWA5	CTL2_HUMAN	Choline transporter-like protein 2	114060	110111	80852.8	139709	118822	205499	101675	154677	1.52129	0.00956629	res	U
P51572	B-cell receptor-associated protein 31	Q99942	RNF5_HUMAN	E3 ubiquitin-protein ligase RNF5	1.84372e+06	1.73465e+06	2.15295e+06	2948612	3.10572e+06	2.65353e+06	1.91044e+06	2.90262e+06	1.51935	0.0123811	res	U
O60673	DNA polymerase zeta catalytic subunit	P04843	RPN1_HUMAN	Dolichyl-diphosphooligosaccharide--protein glycosyltransferase subunit 1	11109403	10623358	10295521	1298850688	1085516032	1142963584	10676094	1.62118e+07	1.51852	5.21226e-07	res	U
Q9BT40	Inositol polyphosphate 5-phosphatase K	O00291	HIP1_HUMAN	Huntingtin-interacting protein 1	531642	511306	546242	994840	713153	704954	529730	804316	1.51835	0.00426581	res	U
P18615	Negative elongation factor E	Q53HC9	EIPR1_HUMAN	EARP and GARP complex-interacting protein 1	970684	1.10453e+06	944629	1.33283e+06	1.68085e+06	1.57121e+06	1.00661e+06	1528296	1.51826	0.000676908	res	U
Q8IVG5	Sterile alpha motif domain-containing protein 9-like	O95817	BAG3_HUMAN	BAG family molecular chaperone regulator 3	1.129e+06	987712	903106	1.35003e+06	1.86149e+06	1.37286e+06	1.0066e+06	1.52813e+06	1.5181	0.000720572	res	U
P82909	28S ribosomal protein S36, mitochondrial	Q8WVM8	SCFD1_HUMAN	Sec1 family domain-containing protein 1	2.20495e+06	2.75632e+06	2.30467e+06	1298850688	1085516032	1142963584	2.42198e+06	3.67668e+06	1.51805	0.019045	res	U
Q96MW5	Conserved oligomeric Golgi complex subunit 8	Q8WWB7	GLMP_HUMAN	Glycosylated lysosomal membrane protein	829515	1.11317e+06	861604	1.21922e+06	1.66161e+06	1.3754e+06	934762	1.41874e+06	1.51776	0.000155494	res	U
Q14680	Maternal embryonic leucine zipper kinase	Q9BXS9	S26A6_HUMAN	Solute carrier family 26 member 6	501893	894949	816295	1.05109e+06	1.12577e+06	1.18123e+06	737712	1.11936e+06	1.51734	0.000852174	res	U
Q96CS3	FAS-associated factor 2	P29597	TYK2_HUMAN	Non-receptor tyrosine-protein kinase TYK2	57393.4	18040.3	70041	86211.7	82109.5	52365.4	48491.6	73562.2	1.51701	0.0865576
P60059	Protein transport protein Sec61 subunit gamma	Q9BRX2	PELO_HUMAN	Protein pelota homolog	545107	381896	478950	992553	498136	641951	468651	710880	1.51687	0.631623
O75319	RNA/RNP complex-1-interacting phosphatase	Q13131	AAPK1_HUMAN	5'-AMP-activated protein kinase catalytic subunit alpha-1	4.06928e+06	4.1376e+06	5090285	1298850688	1085516032	1142963584	4.43239e+06	6.72083e+06	1.5163	0.036324	res	U
O14735	CDP-diacylglycerol--inositol 3-phosphatidyltransferase	Q13557	KCC2D_HUMAN	Calcium/calmodulin-dependent protein kinase type II subunit delta	1.44475e+06	1.44352e+06	1440534	2.24126e+06	2.22558e+06	2.09665e+06	1.44294e+06	2187832	1.51623	0.00915237	res	U
O94919	Endonuclease domain-containing 1 protein	P01044	KNG1_BOVIN	Kininogen-1	147532		10921.7	102248	137980		79226.8	120114	1.51608	0.158124
Q12851	Mitogen-activated protein kinase kinase kinase kinase 2	Q96N66	MBOA7_HUMAN	Lysophospholipid acyltransferase 7	3.29325e+06	3.20586e+06	3.51255e+06	1298850688	1085516032	1142963584	3.33722e+06	5.05868e+06	1.51584	0.000639258	res	U
Q9UK53	Inhibitor of growth protein 1	P55210	CASP7_HUMAN	Caspase-7	405618	410056	483230	710367	658014	600019	432968	656134	1.51543	0.00044353	res	U
Q148H6	Keratin, type I cytoskeletal 28	Q8TDN6	BRX1_HUMAN	Ribosome biogenesis protein BRX1 homolog	6380603	5.68392e+06	6176489	1298850688	1085516032	1142963584	6.08034e+06	9.21234e+06	1.5151	2.4949e-05	res	U
Q92609	TBC1 domain family member 5	P10644	KAP0_HUMAN	cAMP-dependent protein kinase type I-alpha regulatory subunit	3697075	8000405	6.3703e+06	1298850688	1085516032	1142963584	6.02259e+06	9123021	1.5148	0.0929307
Q8IWY9	Codanin-1	Q96BW1	UPP_HUMAN	Uracil phosphoribosyltransferase homolog	180037	170751	125948	229809	231963	260242	158912	240671	1.51449	0.196262
Q9H1C7	Cysteine-rich and transmembrane domain-containing protein 1	A5PLL7	PDES1_HUMAN	Plasmanylethanolamine desaturase	598300	529862	672378	737776	969095	1.01965e+06	600180	908841	1.51428	0.00232124	res	U
Q9NRD5	PRKCA-binding protein	Q9NXS2	QPCTL_HUMAN	Glutaminyl-peptide cyclotransferase-like protein	1.22018e+06	1.47125e+06	1.41741e+06	2153403	2.09581e+06	1.97192e+06	1.36961e+06	2.07371e+06	1.51409	5.85515e-06	res	U
Q14469	Transcription factor HES-1	O76024	WFS1_HUMAN	Wolframin	429558	432891	645910	864368	611846	807258	502787	761157	1.51388	0.00182674	res	U
Q8TE68	Epidermal growth factor receptor kinase substrate 8-like protein 1	Q9H3K6	BOLA2_HUMAN	BolA-like protein 2	3.10419e+06	2.52566e+06	2.54471e+06	1298850688	1085516032	1142963584	2.72485e+06	4.12317e+06	1.51317	1.55316e-05	res	U
P0DI83	Ras-related protein Rab-34, isoform NARR	Q4G0F5	VP26B_HUMAN	Vacuolar protein sorting-associated protein 26B	175681	298324	272566	473418	348923	306517	248857	376286	1.51206	0.0150692	res	U
Q3ZAQ7	Vacuolar ATPase assembly integral membrane protein VMA21	P61758	PFD3_HUMAN	Prefoldin subunit 3	7818073	7.92437e+06	6408234	1298850688	1085516032	1142963584	7.38356e+06	1.11643e+07	1.51205	0.0445112	res	U
P49593	Protein phosphatase 1F	Q96HW7	INT4_HUMAN	Integrator complex subunit 4	601160	668856	755163	1.03448e+06	1.11362e+06	913349	675060	1.02048e+06	1.51169	0.000223175	res	U
P36507	Dual specificity mitogen-activated protein kinase kinase 2	P51570	GALK1_HUMAN	Galactokinase	1.42062e+06	1.33723e+06	1.74041e+06	2.43944e+06	2175697	2.18279e+06	1.49942e+06	2.26598e+06	1.51124	0.000373784	res	U
Q96TA2	ATP-dependent zinc metalloprotease YME1L1	Q6KCM7	SCMC2_HUMAN	Calcium-binding mitochondrial carrier protein SCaMC-2	753966	690008	748243	1.10024e+06	1.09023e+06	1.12182e+06	730739	1.1041e+06	1.51093	2.53855e-07	res	U
Q96I45	Transmembrane protein 141	Q03519	TAP2_HUMAN	Antigen peptide transporter 2	2.47205e+06	2.23087e+06	2.12498e+06	1298850688	1085516032	1142963584	2.27597e+06	3.43837e+06	1.51073	1.98768e-05	res	U
Q32P41	tRNA (guanine(37)-N1)-methyltransferase	Q9UBI1	COMD3_HUMAN	COMM domain-containing protein 3	1.4517e+06	2.62392e+06	1.27707e+06	1.05646e+06	3.85301e+06	3.17582e+06	1.78423e+06	2.6951e+06	1.51051	0.309323
O00232	26S proteasome non-ATPase regulatory subunit 12	Q9Y4B6	DCAF1_HUMAN	DDB1- and CUL4-associated factor 1	1.28919e+06	1.05261e+06	1.15779e+06	2.59165e+06	1.14844e+06	1.54552e+06	1.16653e+06	1.76187e+06	1.51035	0.0744844
Q8NE62	Choline dehydrogenase, mitochondrial	Q13907	IDI1_HUMAN	Isopentenyl-diphosphate Delta-isomerase 1	2.51048e+06	2.79113e+06	2.585e+06	1298850688	1085516032	1142963584	2.62887e+06	3.97047e+06	1.51033	2.84727e-07	res	U
Q9P2X0	Dolichol-phosphate mannosyltransferase subunit 3	Q5TGZ0	MIC10_HUMAN	MICOS complex subunit MIC10	4028110	4.24836e+06	3.63591e+06	1298850688	1085516032	1142963584	3970793	5.99576e+06	1.50997	0.0199897	res	U
Q9P0S9	Transmembrane protein 14C	P56134	ATPK_HUMAN	ATP synthase subunit f, mitochondrial	3.2854e+06	3.5674e+06	3.32251e+06	1298850688	1085516032	1142963584	3.39177e+06	5.12122e+06	1.5099	0.00804887	res	U
O60716	Catenin delta-1	Q96BJ3	AIDA_HUMAN	Axin interactor, dorsalization-associated protein	1.1578e+06	1.33622e+06	1.16867e+06	2.28917e+06	1.24931e+06	1.99104e+06	1.2209e+06	1843171	1.50969	0.0907031
P41208	Centrin-2	P45985	MP2K4_HUMAN	Dual specificity mitogen-activated protein kinase kinase 4	1.75739e+06	2.6811e+06	1.40241e+06	2.10224e+06	3.5128e+06	3195562	1.94697e+06	2.93687e+06	1.50843	0.0172251	res	U
Q6NUK1	Calcium-binding mitochondrial carrier protein SCaMC-1	Q9NXK8	FXL12_HUMAN	F-box/LRR-repeat protein 12	629549	378128	830555	1.8107e+06	407110	554598	612744	924138	1.50819	0.311525
Q8IU85	Calcium/calmodulin-dependent protein kinase type 1D	P63244	RACK1_HUMAN	Receptor of activated protein C kinase 1	36505548	37004452	38556604	1298850688	1085516032	1142963584	3.73555e+07	5.63375e+07	1.50814	8.4431e-09	res	U
P19971	Thymidine phosphorylase	Q2TAA5	ALG11_HUMAN	GDP-Man:Man(3)GlcNAc(2)-PP-Dol alpha-1,2-mannosyltransferase	544550	494012	376217	681440	654410	797609	471593	711153	1.50798	1.74866e-05	res	U
Q8WU76	Sec1 family domain-containing protein 2	P42892	ECE1_HUMAN	Endothelin-converting enzyme 1	166038	261701	176473	306376	304227	300413	201404	303672	1.50777	0.000474862	res	U
Q9BRL6	Serine/arginine-rich splicing factor 8	Q9NWS0	PIHD1_HUMAN	PIH1 domain-containing protein 1	1.23978e+06	1.13743e+06	1.16951e+06	2270903	1.52979e+06	1.54633e+06	1.18224e+06	1782340	1.5076	0.00227733	res	U
O95427	GPI ethanolamine phosphate transferase 1	Q86YV9	HPS6_HUMAN	Hermansky-Pudlak syndrome 6 protein	346717	397414	408689	692694	531901	512929	384274	579175	1.50719	0.0199099	res	U
O75781	Paralemmin-1	Q9NRZ7	PLCC_HUMAN	1-acyl-sn-glycerol-3-phosphate acyltransferase gamma	903741	902465	990571	1.22422e+06	1.62728e+06	1.36305e+06	932259	1.40485e+06	1.50693	0.00146771	res	U
P00338	L-lactate dehydrogenase A chain	Q8NDH3	PEPL1_HUMAN	Probable aminopeptidase NPEPL1	1.27269e+06	1040891	984700	1.7222e+06	1.55569e+06	1.69168e+06	1.09943e+06	1.65652e+06	1.50671	2.52825e-05	res	U
Q15527	Surfeit locus protein 2	P61769	B2MG_HUMAN	Beta-2-microglobulin	5154240	8073837	5217105	1298850688	1085516032	1142963584	6148394	9.25967e+06	1.50603	0.00638459	res	U
P41361	Antithrombin-III	Q93084	AT2A3_HUMAN	Sarcoplasmic/endoplasmic reticulum calcium ATPase 3	657596	687662	689692	1.13813e+06	899254	1.02692e+06	678316	1.02144e+06	1.50584	0.000225567	res	U
Q8TBQ9	Protein kish-A	O60566	BUB1B_HUMAN	Mitotic checkpoint serine/threonine-protein kinase BUB1 beta	145509	252523	139785	261158	184042	364648	179272	269949	1.50581	0.0109451	res	U
Q9UHN1	DNA polymerase subunit gamma-2, mitochondrial	O94804	STK10_HUMAN	Serine/threonine-protein kinase 10	1.43077e+06	1368594	1.3331e+06	2.2064e+06	1.8369e+06	2177805	1.37749e+06	2.0737e+06	1.50543	0.00017102	res	U
Q5UIP0	Telomere-associated protein RIF1	Q14558	KPRA_HUMAN	Phosphoribosyl pyrophosphate synthase-associated protein 1	3.80826e+06	2.03909e+06	8363682	1298850688	1085516032	1142963584	4.73701e+06	7.12912e+06	1.50498	0.340312
Q9BZH6	WD repeat-containing protein 11	Q9UIA9	XPO7_HUMAN	Exportin-7	2.92603e+06	2830326	2.88043e+06	1298850688	1085516032	1142963584	2.87893e+06	4.33215e+06	1.50478	0.000232568	res	U
Q9BTU6	Phosphatidylinositol 4-kinase type 2-alpha	Q8IY37	DHX37_HUMAN	Probable ATP-dependent RNA helicase DHX37	692656	854098	916406	1.27765e+06	1.25981e+06	1.1678e+06	821054	1.23509e+06	1.50427	1.00016e-05	res	U
Q9HCJ5	Zinc finger SWIM domain-containing protein 6	Q5XPI4	RN123_HUMAN	E3 ubiquitin-protein ligase RNF123	411239	275110	325256	582233	515833	423572	337201	507213	1.50418	0.000361113	res	U
Q9BYC5	Alpha-(1,6)-fucosyltransferase	O60841	IF2P_HUMAN	Eukaryotic translation initiation factor 5B	5319138	5439466	5.67543e+06	1298850688	1085516032	1142963584	5.47801e+06	8.23829e+06	1.50388	1.82672e-07	res	U
Q04941	Proteolipid protein 2	O95630	STABP_HUMAN	STAM-binding protein	1.24431e+06	1.16675e+06	1.26242e+06	2.52725e+06	1.34956e+06	1.64303e+06	1.22449e+06	1.83995e+06	1.50262	0.0486383	res	U
Q9Y287	Integral membrane protein 2B	Q9HC35	EMAL4_HUMAN	Echinoderm microtubule-associated protein-like 4	3.00226e+06	3016661	2.89507e+06	1298850688	1085516032	1142963584	2.97133e+06	4.46431e+06	1.50246	2.83356e-08	res	U
O60262	Guanine nucleotide-binding protein G(I)/G(S)/G(O) subunit gamma-7	Q7Z3D6	GLUCM_HUMAN	D-glutamate cyclase, mitochondrial	1.29006e+06	1.43323e+06	1.49744e+06	1.99353e+06	2.26377e+06	2.08237e+06	1.40691e+06	2.11322e+06	1.50203	0.000607561	res	U
Q9NSI2	Protein FAM207A	Q3SX14	GELS_BOVIN	Gelsolin	3.77174e+06	3.85951e+06	3.97078e+06	1298850688	1085516032	1142963584	3.86734e+06	5.8087e+06	1.50199	0.00450152	res	U
P05109	Protein S100-A8	Q8N3U4	STAG2_HUMAN	Cohesin subunit SA-2	1321073	1.44465e+06	1.2092e+06	1.821e+06	1.71032e+06	2.43384e+06	1.32497e+06	1.98839e+06	1.5007	0.00761937	res	U
P01137	Transforming growth factor beta-1 proprotein	Q6UX98	ZDH24_HUMAN	Probable palmitoyltransferase ZDHHC24	299211	379725	286265	374098	489205	585045	321734	482783	1.50057	0.00115434	res	U
Q4KWH8	1-phosphatidylinositol 4,5-bisphosphate phosphodiesterase eta-1	Q5VSL9	STRP1_HUMAN	Striatin-interacting protein 1	593176	503380	667399	967993	805807	872850	587985	882216	1.50041	0.00206277	res	U
Q9Y3C8	Ubiquitin-fold modifier-conjugating enzyme 1	Q13751	LAMB3_HUMAN	Laminin subunit beta-3	22822944	22465926	11250638	1298850688	1085516032	1142963584	1.88465e+07	28274542	1.50025	0.00866107	res	U
P52564	Dual specificity mitogen-activated protein kinase kinase 6	P62280	RS11_HUMAN	40S ribosomal protein S11	21427486	21915690	22460684	1298850688	1085516032	1142963584	21934620	3.29039e+07	1.50009	6.00393e-06	res	U
Q8IWJ2	GRIP and coiled-coil domain-containing protein 2	Q9UDT6	CLIP2_HUMAN	CAP-Gly domain-containing linker protein 2	634087	537680	681408	1.05133e+06	937938	790638	617725	926634	1.50008	0.0254765	res	U
Q13017	Rho GTPase-activating protein 5	Q96BN2	TADA1_HUMAN	Transcriptional adapter 1	233016	125378	279689	294093	381810	280899	212694	318934	1.49949	0.0105301
Q96CS2	HAUS augmin-like complex subunit 1	Q9NZ09	UBAP1_HUMAN	Ubiquitin-associated protein 1	615929	580166	497857	921624	833029	785018	564651	846557	1.49926	1.57548e-05
P16144	Integrin beta-4	Q9BT25	HAUS8_HUMAN	HAUS augmin-like complex subunit 8	387660	388084	321623	546778	518148	580166	365789	548364	1.49913	9.21613e-05
O75113	NEDD4-binding protein 1	Q96I99	SUCB2_HUMAN	Succinate--CoA ligase [GDP-forming] subunit beta, mitochondrial	3.17983e+06	3.04964e+06	3319638	1298850688	1085516032	1142963584	3.18304e+06	4771584	1.49907	6.54086e-06
Q96GX5	Serine/threonine-protein kinase greatwall	Q04446	GLGB_HUMAN	1,4-alpha-glucan-branching enzyme	1.58832e+06	1.65579e+06	1581833	2.35233e+06	2.40019e+06	2.4812e+06	1.60865e+06	2.41124e+06	1.49892	9.21927e-06
Q86VM9	Zinc finger CCCH domain-containing protein 18	Q6PCB7	S27A1_HUMAN	Long-chain fatty acid transport protein 1	301296	423854	288490	427290	574694	517155	337880	506380	1.4987	7.38641e-05
O43847	Nardilysin	Q03701	CEBPZ_HUMAN	CCAAT/enhancer-binding protein zeta	3.06722e+06	3.28919e+06	3.32627e+06	1298850688	1085516032	1142963584	3.22756e+06	4836821	1.4986	0.000389076
Q9H5N1	Rab GTPase-binding effector protein 2	P35237	SPB6_HUMAN	Serpin B6	2963615	3.09882e+06	2.47235e+06	1298850688	1085516032	1142963584	2.84493e+06	4.26168e+06	1.49799	0.00782828
Q92759	General transcription factor IIH subunit 4	Q9NWZ3	IRAK4_HUMAN	Interleukin-1 receptor-associated kinase 4	497807	521988	502762	494465	735037	1050805	507519	760102	1.49768	0.070751
Q7Z3B4	Nucleoporin p54	Q8IXT5	RB12B_HUMAN	RNA-binding protein 12B	437029	678658	396358	480672	1.19409e+06	589339	504015	754700	1.49738	0.0743234
Q13885	Tubulin beta-2A chain	Q8N8N7	PTGR2_HUMAN	Prostaglandin reductase 2	552074	384793	425469	676955	643180	719646	454112	679927	1.49727	0.0175686
P52429	Diacylglycerol kinase epsilon	P17987	TCPA_HUMAN	T-complex protein 1 subunit alpha	18653096	18745244	17576444	1298850688	1085516032	1142963584	18324928	27431246	1.49694	2.67647e-07
Q86VX2	COMM domain-containing protein 7	Q9UEE9	CFDP1_HUMAN	Craniofacial development protein 1	1.81376e+06	1.4992e+06	1.79669e+06	2.5688e+06	2449211	2.62951e+06	1.70322e+06	2549173	1.49668	5.75322e-06
Q8TF74	WAS/WASL-interacting protein family member 2	P08237	PFKAM_HUMAN	ATP-dependent 6-phosphofructokinase, muscle type	4.61512e+06	5114807	5014471	1298850688	1085516032	1142963584	4.9148e+06	7.35526e+06	1.49655	5.73155e-06
Q5SNT2	Transmembrane protein 201	Q8TED0	UTP15_HUMAN	U3 small nucleolar RNA-associated protein 15 homolog	687181	612904	727963	1.13174e+06	962481	939603	676016	1.01127e+06	1.49593	6.78074e-05
Q7KZN9	Cytochrome c oxidase assembly protein COX15 homolog	Q9Y4D8	HECD4_HUMAN	Probable E3 ubiquitin-protein ligase HECTD4	130176	118515	37280	159075	159219	109492	95323.8	142595	1.49591	0.00825083
Q9UPN4	Centrosomal protein of 131 kDa	Q96SQ9	CP2S1_HUMAN	Cytochrome P450 2S1	3.7833e+06	3.81296e+06	4017739	1298850688	1085516032	1142963584	3.87133e+06	5.79088e+06	1.49584	2.93721e-07
Q9BT73	Proteasome assembly chaperone 3	Q13043	STK4_HUMAN	Serine/threonine-protein kinase 4	480706	479986	450270	716345	650360	742471	470321	703059	1.49485	0.00102505
P30622	CAP-Gly domain-containing linker protein 1	Q8IZR5	CKLF4_HUMAN	CKLF-like MARVEL transmembrane domain-containing protein 4	1.47387e+06	1.23874e+06	1.20366e+06		2.66084e+06	1.24092e+06	1.30542e+06	1.95088e+06	1.49445	0.666519
Q14249	Endonuclease G, mitochondrial	Q13464	ROCK1_HUMAN	Rho-associated protein kinase 1	1.23601e+06	1.4818e+06	1.34664e+06	2172894	1.65024e+06	2248669	1.35482e+06	2.02394e+06	1.49388	0.00336894
Q9H6U6	Breast carcinoma-amplified sequence 3	Q9H488	OFUT1_HUMAN	GDP-fucose protein O-fucosyltransferase 1	1.47814e+06	1641279	1.4187e+06	2.30156e+06	2469548	2.00818e+06	1.5127e+06	2.25976e+06	1.49385	7.75142e-05
Q8WZA0	Protein LZIC	Q8N4C8	MINK1_HUMAN	Misshapen-like kinase 1	1.01769e+06	1.10262e+06	1090226	1.62232e+06	1.65992e+06	1513763	1.07018e+06	1.59867e+06	1.49384	1.23642e-06
O95721	Synaptosomal-associated protein 29	P13807	GYS1_HUMAN	Glycogen [starch] synthase, muscle	2.11019e+06	2.50447e+06	2188091	1298850688	1085516032	1142963584	2.26758e+06	3.38682e+06	1.49358	0.00510374
O43172	U4/U6 small nuclear ribonucleoprotein Prp4	Q9H3U5	MFSD1_HUMAN	Major facilitator superfamily domain-containing protein 1	476965	508521	586486	689623	1.03108e+06	627006	523991	782571	1.49348	0.023073
Q96HY6	DDRGK domain-containing protein 1	P84095	RHOG_HUMAN	Rho-related GTP-binding protein RhoG	2.02715e+06	2.61793e+06	2.19204e+06	1298850688	1085516032	1142963584	2.27904e+06	3.40209e+06	1.49277	0.000184948
Q7Z7E8	Ubiquitin-conjugating enzyme E2 Q1	Q6IBS0	TWF2_HUMAN	Twinfilin-2	3445174	3.51009e+06	3609056	1298850688	1085516032	1142963584	3.52144e+06	5.25619e+06	1.49263	5.3491e-06
P53370	Nucleoside diphosphate-linked moiety X motif 6	P00367	DHE3_HUMAN	Glutamate dehydrogenase 1, mitochondrial	50645540	53074804	50000396	1298850688	1085516032	1142963584	5.12402e+07	76476920	1.49252	6.82391e-08
Q96A35	39S ribosomal protein L24, mitochondrial	P39656	OST48_HUMAN	Dolichyl-diphosphooligosaccharide--protein glycosyltransferase 48 kDa subunit	9841543	10116719	9799425	1298850688	1085516032	1142963584	9919229	1.4799e+07	1.49195	0.00030622
Q13057	Bifunctional coenzyme A synthase	P40692	MLH1_HUMAN	DNA mismatch repair protein Mlh1	622875	698420	663307	1109986	850917	999736	661534	986880	1.49181	0.00414718
O95139	NADH dehydrogenase [ubiquinone] 1 beta subcomplex subunit 6	Q9BRR8	GPTC1_HUMAN	G patch domain-containing protein 1	420827	455054	750631		991884	625536	542171	808710	1.49162	0.182846
Q9P2E3	NFX1-type zinc finger-containing protein 1	Q8WU79	SMAP2_HUMAN	Stromal membrane-associated protein 2	444958	478639	391312	560431	744207	656352	438303	653664	1.49135	0.00154594
Q9NPF5	DNA methyltransferase 1-associated protein 1	Q8N573	OXR1_HUMAN	Oxidation resistance protein 1	239623	248816	195895	339589	230016	450736	228111	340114	1.491	0.0294587
P53985	Monocarboxylate transporter 1	Q5ST30	SYVM_HUMAN	Valine--tRNA ligase, mitochondrial	1.03109e+06	708760	1119337	1.63134e+06	1.10362e+06	1.52799e+06	953063	1.42099e+06	1.49097	0.000711289
Q9BUK6	Protein misato homolog 1	Q13247	SRSF6_HUMAN	Serine/arginine-rich splicing factor 6	6316220	9277283	8910179	1298850688	1085516032	1142963584	8167894	1.2174e+07	1.49047	0.262675
Q9NUL5	Shiftless antiviral inhibitor of ribosomal frameshifting protein	Q16563	SYPL1_HUMAN	Synaptophysin-like protein 1	8932995	8891474	8531652	1298850688	1085516032	1142963584	8.78537e+06	1.30941e+07	1.49045	7.54998e-05
Q9NQ92	Coordinator of PRMT5 and differentiation stimulator	Q13523	PRP4B_HUMAN	Serine/threonine-protein kinase PRP4 homolog	1.33032e+06	1.37217e+06	1.20463e+06	1.9639e+06	1.88985e+06	1.96806e+06	1.30237e+06	1.9406e+06	1.49005	6.89216e-05
Q13111	Chromatin assembly factor 1 subunit A	Q8N183	NDUF2_HUMAN	NADH dehydrogenase [ubiquinone] 1 alpha subcomplex assembly factor 2	2.90945e+06	3.24753e+06	3.0219e+06	1298850688	1085516032	1142963584	3.05963e+06	4.55894e+06	1.49003	0.0490561
Q86WQ0	Nuclear receptor 2C2-associated protein	Q9BXK1	KLF16_HUMAN	Krueppel-like factor 16	79407.4	209066	199619	158016	390526	178730	162697	242424	1.49003	0.0804796
Q9UHY1	Nuclear receptor-binding protein	P11388	TOP2A_HUMAN	DNA topoisomerase 2-alpha	1.44072e+06	1.14691e+06	1.42117e+06	2.9435e+06	1529819	1499272	1.33627e+06	1.99086e+06	1.48987	0.10329
Q96JM7	Lethal(3)malignant brain tumor-like protein 3	Q9ULP9	TBC24_HUMAN	TBC1 domain family member 24	1.09857e+06	1.21763e+06	1.19917e+06	1.47089e+06	1.91561e+06	1.85035e+06	1.17179e+06	1.74561e+06	1.4897	0.00348123
Q8WWC4	m-AAA protease-interacting protein 1, mitochondrial	Q86YJ6	THNS2_HUMAN	Threonine synthase-like 2	186531	139607	240957	246810	279130	318659	189032	281533	1.48934	0.0398545
Q53HC5	Kelch-like protein 26	P23434	GCSH_HUMAN	Glycine cleavage system H protein, mitochondrial	2953854	3.09773e+06	3.16686e+06	1298850688	1085516032	1142963584	3.07282e+06	4.57611e+06	1.48922	0.00645313
Q9H160	Inhibitor of growth protein 2	P31947	1433S_HUMAN	14-3-3 protein sigma	27326122	28785676	31138438	1298850688	1085516032	1142963584	29083412	4.3281e+07	1.48817	1.9905e-06
Q9NR46	Endophilin-B2	Q9Y426	C2CD2_HUMAN	C2 domain-containing protein 2	33902.3	32705.4	62362.7	48377.7	66707.1	76826.7	42990.1	63970.5	1.48803	0.0279088
P53621	Coatomer subunit alpha	Q6NT16	S18B1_HUMAN	MFS-type transporter SLC18B1	287094	731521	274010	257482	1.36658e+06	299308	430875	641122	1.48796	0.344082
Q9HC62	Sentrin-specific protease 2	Q9Y3C7	MED31_HUMAN	Mediator of RNA polymerase II transcription subunit 31	122003	110140	188918	170531	229878	225857	140354	208755	1.48735	0.00681527
O43933	Peroxisome biogenesis factor 1	Q9UIG8	SO3A1_HUMAN	Solute carrier organic anion transporter family member 3A1	817889	969406	902175	1.24689e+06	1.48837e+06	1.26469e+06	896490	1.33332e+06	1.48726	0.000141013
Q96Q05	Trafficking protein particle complex subunit 9	Q96S52	PIGS_HUMAN	GPI transamidase component PIG-S	1.22693e+06	1120144	1.33696e+06	1.86586e+06	1.88452e+06	1728295	1.22801e+06	1.82622e+06	1.48714	1.00146e-06
Q16204	Coiled-coil domain-containing protein 6	P13747	HLAE_HUMAN	HLA class I histocompatibility antigen, alpha chain E	544753	707595	538102	841392	975445	845639	596817	887492	1.48704	0.000127931
Q86WX3	Active regulator of SIRT1	Q01664	TFAP4_HUMAN	Transcription factor AP-4	281007	190500	264584	429248	181309	483982	245364	364846	1.48696	0.0470746
Q969X1	Protein lifeguard 3	O75882	ATRN_HUMAN	Attractin	383909	390287	326209	188634	726581	720790	366802	545335	1.48673	0.406233
Q99453	Paired mesoderm homeobox protein 2B	Q9NVV4	PAPD1_HUMAN	Poly(A) RNA polymerase, mitochondrial	1.94445e+06	1.82113e+06	1.62351e+06	1298850688	1085516032	1142963584	1.79637e+06	2.67041e+06	1.48656	0.0142008
Q96RU3	Formin-binding protein 1	Q8WXE9	STON2_HUMAN	Stonin-2	229482	270948	253129	330240	398603	391322	251187	373388	1.4865	0.000149677
Q14353	Guanidinoacetate N-methyltransferase	P51149	RAB7A_HUMAN	Ras-related protein Rab-7a	15655684	15596242	16134234	1298850688	1085516032	1142963584	1.57954e+07	23475962	1.48625	0.00236309
Q8N9B5	Junction-mediating and -regulatory protein	Q16513	PKN2_HUMAN	Serine/threonine-protein kinase N2	2.67939e+06	2416333	2.54131e+06	1298850688	1085516032	1142963584	2545676	3.78214e+06	1.48571	1.4815e-07
P09651	Heterogeneous nuclear ribonucleoprotein A1	Q9ULH0	KDIS_HUMAN	Kinase D-interacting substrate of 220 kDa	372662	418796	360191	337630	692930	680199	383883	570253	1.48548	0.0215236
Q00534	Cyclin-dependent kinase 6	Q6V1X1	DPP8_HUMAN	Dipeptidyl peptidase 8	551704	158308	503890	382775	436541	983424	404634	600913	1.48508	0.0806329
Q12893	Transmembrane protein 115	Q02978	M2OM_HUMAN	Mitochondrial 2-oxoglutarate/malate carrier protein	12239075	12750248	13481879	1298850688	1085516032	1142963584	12823734	1.90352e+07	1.48438	4.13755e-05
Q9BYD3	39S ribosomal protein L4, mitochondrial	Q99496	RING2_HUMAN	E3 ubiquitin-protein ligase RING2	180493	173423	194686	252108	310992	251158	182867	271419	1.48424	0.0383394
Q6Y7W6	GRB10-interacting GYF protein 2	Q96SN8	CK5P2_HUMAN	CDK5 regulatory subunit-associated protein 2	1.01403e+06	1.0028e+06	1076127	1.4117e+06	1.86442e+06	1.31452e+06	1.03099e+06	1.53021e+06	1.48422	0.000612349
Q99943	1-acyl-sn-glycerol-3-phosphate acyltransferase alpha	Q13740	CD166_HUMAN	CD166 antigen	9333499	9069610	9095059	1298850688	1085516032	1142963584	9166056	13602535	1.48401	0.000685543
Q9UHW9	Solute carrier family 12 member 6	Q0IIM8	TBC8B_HUMAN	TBC1 domain family member 8B	507324	207748	544144	900322	465771	502542	419739	622878	1.48397	0.0152894
O15050	TPR and ankyrin repeat-containing protein 1	Q15102	PA1B3_HUMAN	Platelet-activating factor acetylhydrolase IB subunit alpha1	3505672	3853191	3.74944e+06	1298850688	1085516032	1142963584	3.70277e+06	5.49446e+06	1.48388	1.0633e-08
P55268	Laminin subunit beta-2	Q96CB8	INT12_HUMAN	Integrator complex subunit 12	284756	333825	294172	434874	374352	545074	304251	451433	1.48375	0.00745778
Q9C0H2	Protein tweety homolog 3	P39023	RL3_HUMAN	60S ribosomal protein L3	19598138	18977204	20874148	1298850688	1085516032	1142963584	1.98165e+07	29385112	1.48286	0.000460955
Q01518	Adenylyl cyclase-associated protein 1	Q32P44	EMAL3_HUMAN	Echinoderm microtubule-associated protein-like 3	1.50291e+06	1.56643e+06	1.58421e+06	2.28641e+06	2.25468e+06	2359377	1551185	2.30016e+06	1.48284	0.00214964
Q9H6F5	Coiled-coil domain-containing protein 86	Q658Y4	F91A1_HUMAN	Protein FAM91A1	2.16851e+06	2.2615e+06	2.34552e+06	1298850688	1085516032	1142963584	2.25851e+06	3.34713e+06	1.48201	8.38492e-05
P61221	ATP-binding cassette sub-family E member 1	P38919	IF4A3_HUMAN	Eukaryotic initiation factor 4A-III	9449316	9806909	9289195	1298850688	1085516032	1142963584	9515140	14101214	1.48198	2.66375e-06
P49736	DNA replication licensing factor MCM2	Q3LXA3	TKFC_HUMAN	Triokinase/FMN cyclase	5.46139e+06	5.5265e+06	5433628	1298850688	1085516032	1142963584	5.47384e+06	8.11126e+06	1.48182	0.000963985
P61224	Ras-related protein Rap-1b	P28800	A2AP_BOVIN	Alpha-2-antiplasmin	1.43899e+06	1.34973e+06	1.40636e+06	2663422	1.88427e+06	1.66762e+06	1.39836e+06	2071771	1.48157	0.0251009
P63165	Small ubiquitin-related modifier 1	Q9NV96	CC50A_HUMAN	Cell cycle control protein 50A	638819	668967	655022	874003	1.23009e+06	801164	654269	968419	1.48015	0.0145559
Q8NB16	Mixed lineage kinase domain-like protein	O94763	RMP_HUMAN	Unconventional prefoldin RPB5 interactor 1	1.00445e+06	1.50498e+06	835639	1.33232e+06	2.22577e+06	1.39289e+06	1.11502e+06	1.65033e+06	1.48008	0.0372529
P08237	ATP-dependent 6-phosphofructokinase, muscle type	Q5T7W0	ZN618_HUMAN	Zinc finger protein 618	2.11749e+06	1.74544e+06	417488	2111164			1.42681e+06	2111164	1.47964	NaN
P36404	ADP-ribosylation factor-like protein 2	Q96AC1	FERM2_HUMAN	Fermitin family homolog 2	592899	500956	527558	837186	737770	824101	540471	799686	1.47961	6.82461e-06
Q9NPB8	Glycerophosphocholine phosphodiesterase GPCPD1	Q15642	CIP4_HUMAN	Cdc42-interacting protein 4	869518	884833	802433	1.27157e+06	1.26044e+06	1.25078e+06	852262	1.26093e+06	1.47951	0.0116075
O75152	Zinc finger CCCH domain-containing protein 11A	Q70IA6	MOB2_HUMAN	MOB kinase activator 2	1.17084e+06	1.39438e+06	1.03671e+06	1.86032e+06	1.62815e+06	1.83842e+06	1.20065e+06	1.77563e+06	1.4789	0.323295
Q92599	Septin-8	Q8N3D4	EH1L1_HUMAN	EH domain-binding protein 1-like protein 1	1.15726e+06	618859	1.19475e+06	2.40419e+06	894774	1.09417e+06	990290	1.46438e+06	1.47874	0.106444
P12429	Annexin A3	Q9NPH2	INO1_HUMAN	Inositol-3-phosphate synthase 1	2.13441e+06	2.09131e+06	2.28889e+06	1298850688	1085516032	1142963584	2.17154e+06	3.21092e+06	1.47864	7.46165e-05
Q5SYE7	NHS-like protein 1	Q6ZN28	MACC1_HUMAN	Metastasis-associated in colon cancer protein 1	276857	282057	289791	447536	413971	393414	282902	418307	1.47863	0.0141764
O15371	Eukaryotic translation initiation factor 3 subunit D	Q96GZ6	S41A3_HUMAN	Solute carrier family 41 member 3	181655	331822	324896	640730	313943	284767	279458	413147	1.47839	0.12245
Q15126	Phosphomevalonate kinase	Q13617	CUL2_HUMAN	Cullin-2	2.19292e+06	2191991	2457776	1298850688	1085516032	1142963584	2.2809e+06	3.37182e+06	1.47828	0.000980949
Q09028	Histone-binding protein RBBP4	Q9UMD9	COHA1_HUMAN	Collagen alpha-1(XVII) chain	1.81102e+06	1.58004e+06	2.27899e+06	2.90314e+06	2.79428e+06	2.68002e+06	1.89002e+06	2.79248e+06	1.47749	0.000159134
P25098	Beta-adrenergic receptor kinase 1	Q9BRV8	SIKE1_HUMAN	Suppressor of IKBKE 1	114244	166465	193093	268266	273868	157668	157934	233267	1.47699	0.0590411
Q9UBI6	Guanine nucleotide-binding protein G(I)/G(S)/G(O) subunit gamma-12	P31949	S10AB_HUMAN	Protein S100-A11	39543644	35615544	42582072	1298850688	1085516032	1142963584	3.92471e+07	5.79661e+07	1.47695	0.0013649
P00156	Cytochrome b	Q13554	KCC2B_HUMAN	Calcium/calmodulin-dependent protein kinase type II subunit beta	1.27063e+06	1425226	1.34475e+06	1.93731e+06	1.98863e+06	2.03825e+06	1.34687e+06	1.98806e+06	1.47606	0.000343679
P26641	Elongation factor 1-gamma	P19525	E2AK2_HUMAN	Interferon-induced, double-stranded RNA-activated protein kinase	7.48893e+06	7122021	7.77749e+06	1298850688	1085516032	1142963584	7462815	1.10119e+07	1.47557	0.00036914
Q2T9J0	Peroxisomal leader peptide-processing protease	Q13107	UBP4_HUMAN	Ubiquitin carboxyl-terminal hydrolase 4	677434	617575	690308	675760	1.30243e+06	951079	661772	976422	1.47547	0.0532105
P47897	Glutamine--tRNA ligase	Q04656	ATP7A_HUMAN	Copper-transporting ATPase 1	31977.9	33292.5	34700.7		58602.5	39720.9	33323.7	49161.7	1.47528	0.65349
Q8N4S9	MARVEL domain-containing protein 2	Q5K4L6	S27A3_HUMAN	Solute carrier family 27 member 3	369850	500827	398024	608367	645354	617807	422900	623843	1.47515	0.000256721
P60983	Glia maturation factor beta	Q99717	SMAD5_HUMAN	Mothers against decapentaplegic homolog 5	551980	628979	465316	672387	925451	830329	548758	809389	1.47495	0.012273
O60573	Eukaryotic translation initiation factor 4E type 2	Q8IYB7	DI3L2_HUMAN	DIS3-like exonuclease 2	965134	1.01354e+06	822830	1089664	1.36041e+06	1.68159e+06	933833	1.37722e+06	1.47481	0.0299236
Q9BU89	Deoxyhypusine hydroxylase	O00566	MPP10_HUMAN	U3 small nucleolar ribonucleoprotein protein MPP10	1.02402e+06	1.05384e+06	1.1676e+06	1838122	1528321	1.4193e+06	1.08182e+06	1.59525e+06	1.47459	0.0009593
Q8WVP7	Limb region 1 protein homolog	Q9BW85	YJU2_HUMAN	Splicing factor YJU2	472199	346643	478534	744960	534024	633765	432459	637583	1.47432	0.01705
P67936	Tropomyosin alpha-4 chain	O95487	SC24B_HUMAN	Protein transport protein Sec24B	592092	724665	446519	766252	1.00235e+06	830617	587759	866406	1.47408	0.0300964
Q9NYV4	Cyclin-dependent kinase 12	Q9Y2H1	ST38L_HUMAN	Serine/threonine-protein kinase 38-like	745280	642777	497511	832144	1.00346e+06	942966	628523	926189	1.4736	0.000207655
Q96EY5	Multivesicular body subunit 12A	Q96JP5	ZFP91_HUMAN	E3 ubiquitin-protein ligase ZFP91	492063	619313	730512	1.13548e+06	890089	687862	613963	904478	1.47318	0.0325552
P54802	Alpha-N-acetylglucosaminidase	Q9UHB9	SRP68_HUMAN	Signal recognition particle subunit SRP68	3428677	3.44357e+06	4346204	1298850688	1085516032	1142963584	3.73948e+06	5508920	1.47318	0.000784997
Q3V6T2	Girdin	Q8IW45	NNRD_HUMAN	ATP-dependent (S)-NAD(P)H-hydrate dehydratase	754358	648206	767159	1.25566e+06	987850	952279	723241	1.06526e+06	1.4729	0.000191476
P0DN79;P35520	Cystathionine beta-synthase-like protein;Cystathionine beta-synthase	Q8N684	CPSF7_HUMAN	Cleavage and polyadenylation specificity factor subunit 7	1.3965e+06	1.47967e+06	1.15668e+06	1.89865e+06	2.09129e+06	1.94964e+06	1.34428e+06	1.97986e+06	1.4728	0.00136413
O95816	BAG family molecular chaperone regulator 2	Q9H9A7	RMI1_HUMAN	RecQ-mediated genome instability protein 1	136796	127669	97824.2	168890	241170	123499	120763	177853	1.47274	0.0318661
Q5MCW4	Zinc finger protein 569	P05556	ITB1_HUMAN	Integrin beta-1	2.81311e+06	2.36045e+06	2681761	1298850688	1085516032	1142963584	2.61844e+06	3.85534e+06	1.47238	7.1277e-07
O75964	ATP synthase subunit g, mitochondrial	P02656	APOC3_HUMAN	Apolipoprotein C-III	1.23707e+06	1.20371e+06	965531	1.95957e+06	1.46024e+06	1594358	1.13544e+06	1.67139e+06	1.47202	0.00251282
Q9NRA8	Eukaryotic translation initiation factor 4E transporter	O95810	CAVN2_HUMAN	Caveolae-associated protein 2	430833	496664	474567	791455	588768	683511	467355	687911	1.47193	0.000258358
Q15012	Lysosomal-associated transmembrane protein 4A	P15151	PVR_HUMAN	Poliovirus receptor	631722	547440	560027	719405	944637	894625	579730	852889	1.47118	0.381007
Q969G6	Riboflavin kinase	P04632	CPNS1_HUMAN	Calpain small subunit 1	9288579	10356718	10673562	1298850688	1085516032	1142963584	1.01063e+07	1.48624e+07	1.47061	1.22262e-06
Q9NQ55	Suppressor of SWI4 1 homolog	Q8NB46	ANR52_HUMAN	Serine/threonine-protein phosphatase 6 regulatory ankyrin repeat subunit C	92902.1	101627	143462	198694	104890	193231	112664	165605	1.46991	0.0208227
Q92506	Estradiol 17-beta-dehydrogenase 8	Q460N5	PAR14_HUMAN	Protein mono-ADP-ribosyltransferase PARP14	2.02412e+06	2433736	1.9801e+06	2.63493e+06	3.32977e+06	3.49809e+06	2.14598e+06	3.15426e+06	1.46984	0.000468842
Q5VZF2	Muscleblind-like protein 2	Q9H4A5	GLP3L_HUMAN	Golgi phosphoprotein 3-like	1.1888e+06	1.09553e+06	1.15995e+06	1.6003e+06	1.76972e+06	1.69181e+06	1.14809e+06	1.68728e+06	1.46964	2.66722e-06
Q96A54	Adiponectin receptor protein 1	Q92878	RAD50_HUMAN	DNA repair protein RAD50	3.2133e+06	3.26923e+06	3.07117e+06	1298850688	1085516032	1142963584	3.18457e+06	4.67883e+06	1.46922	0.000926691
Q92520	Protein FAM3C	Q9P215	POGK_HUMAN	Pogo transposable element with KRAB domain	344769	437488	294024	416159	483624	681287	358760	527023	1.46901	0.0293187
Q99417	c-Myc-binding protein	O60763	USO1_HUMAN	General vesicular transport factor p115	5811771	5433062	5.53865e+06	1298850688	1085516032	1142963584	5.5945e+06	8.21588e+06	1.46856	0.00242531
Q8TEQ8	GPI ethanolamine phosphate transferase 3	Q9Y2A7	NCKP1_HUMAN	Nck-associated protein 1	2.82369e+06	2.69775e+06	2.83238e+06	1298850688	1085516032	1142963584	2.78461e+06	4.08915e+06	1.46848	1.60156e-06
P08263;P09210	Glutathione S-transferase A1;Glutathione S-transferase A2	Q9Y6K5	OAS3_HUMAN	2'-5'-oligoadenylate synthase 3	14061494	12684428	14127928	1298850688	1085516032	1142963584	1.36246e+07	2.00062e+07	1.46838	9.42398e-07
Q9UBL3	Set1/Ash2 histone methyltransferase complex subunit ASH2	O60343	TBCD4_HUMAN	TBC1 domain family member 4	1.30925e+06	1.21698e+06	1.26198e+06	1.56507e+06	1.94856e+06	2.04711e+06	1.26274e+06	1.85358e+06	1.46791	0.000904742
Q8TDW0	Volume-regulated anion channel subunit LRRC8C	Q9GZT9	EGLN1_HUMAN	Egl nine homolog 1	612784	467672	454016	878830	512033	860534	511490	750466	1.46721	0.00361703
Q86VP1	Tax1-binding protein 1	Q9H0S4	DDX47_HUMAN	Probable ATP-dependent RNA helicase DDX47	1.30552e+06	1.37938e+06	1.44221e+06	1.88897e+06	2.04906e+06	2116207	1.3757e+06	2.01808e+06	1.46694	6.3059e-06
P25786	Proteasome subunit alpha type-1	Q5BJD5	TM41B_HUMAN	Transmembrane protein 41B	1787281	1.56635e+06	1.58948e+06	2505796	2.116e+06	2628102	1.6477e+06	2.41663e+06	1.46667	0.0177444
Q9NWV4	CXXC motif containing zinc binding protein	Q8N612	F16A2_HUMAN	FTS and Hook-interacting protein	261331	427684	271499	263307	584709	560576	320171	469530	1.4665	0.0400992
O00257	E3 SUMO-protein ligase CBX4	Q8NC42	RN149_HUMAN	E3 ubiquitin-protein ligase RNF149	578233	598636	637537	826403	932391	901997	604802	886930	1.46648	1.92754e-05
P49447	Transmembrane ascorbate-dependent reductase CYB561	Q9H8P0	PORED_HUMAN	Polyprenol reductase	252558	242582	499690	499684	585065	374108	331610	486286	1.46644	0.0175253
Q6PD62	RNA polymerase-associated protein CTR9 homolog	P06756	ITAV_HUMAN	Integrin alpha-V	929776	543958	727627	1.31198e+06	948494	967183	733787	1.07589e+06	1.46621	0.0032423
O95486	Protein transport protein Sec24A	Q9BRG1	VPS25_HUMAN	Vacuolar protein-sorting-associated protein 25	708984	659853	666370	1.19316e+06	787638	1.00276e+06	678402	994519	1.46597	0.00860981
Q7L3T8	Probable proline--tRNA ligase, mitochondrial	Q8IZ73	RUSD2_HUMAN	RNA pseudouridylate synthase domain-containing protein 2	793696	690388	658916	967656	1092851	1.08071e+06	714333	1.04707e+06	1.4658	4.35231e-05
P00414	Cytochrome c oxidase subunit 3	P52306	GDS1_HUMAN	Rap1 GTPase-GDP dissociation stimulator 1	1.73803e+06	1.43423e+06	1.58327e+06	2.64397e+06	2.03289e+06	2292305	1.58518e+06	2.32305e+06	1.46549	0.00225556
Q8TED1	Probable glutathione peroxidase 8	Q9UIW2	PLXA1_HUMAN	Plexin-A1	444593	502579	476659	736938	765969	583131	474610	695346	1.46509	0.00164518
Q6ZRP7	Sulfhydryl oxidase 2	Q15742	NAB2_HUMAN	NGFI-A-binding protein 2	839963	795154	658819	1.94454e+06	654432	760774	764645	1.11992e+06	1.46462	0.499245
Q9NTJ4	Alpha-mannosidase 2C1	P12109	CO6A1_HUMAN	Collagen alpha-1(VI) chain	111961	158261	151416	208596	201891	207050	140546	205846	1.46461	0.000835306
Q9BRX5	DNA replication complex GINS protein PSF3	Q9Y450	HBS1L_HUMAN	HBS1-like protein	1398695	1.41856e+06	1.55476e+06	2.21594e+06	2.12349e+06	2.0631e+06	1.45734e+06	2.13418e+06	1.46444	0.00018025
Q9NWY4	Histone PARylation factor 1	Q8IUX1	T126B_HUMAN	Complex I assembly factor TMEM126B, mitochondrial	1.06911e+06	1.09505e+06	1.14026e+06	1.57625e+06	1.50737e+06	1.75535e+06	1.10147e+06	1612991	1.46439	1.2088e-05
O14893	Gem-associated protein 2	Q9UKK9	NUDT5_HUMAN	ADP-sugar pyrophosphatase	7255186	7.78669e+06	7823511	1298850688	1085516032	1142963584	7.6218e+06	1.11582e+07	1.46399	6.38544e-07
O95714	E3 ubiquitin-protein ligase HERC2	P27694	RFA1_HUMAN	Replication protein A 70 kDa DNA-binding subunit	4.11923e+06	3.78637e+06	4233843	1298850688	1085516032	1142963584	4.04648e+06	5.92374e+06	1.46392	1.10852e-05
O60613	Selenoprotein F	Q92466	DDB2_HUMAN	DNA damage-binding protein 2	1.54772e+06	1.76359e+06	1.75707e+06	2.67959e+06	2381152	2.35785e+06	1.68946e+06	2.47286e+06	1.4637	4.758e-06
O75223	Gamma-glutamylcyclotransferase	Q9H4A3	WNK1_HUMAN	Serine/threonine-protein kinase WNK1	863655	812362	738409	1.11748e+06	1.13001e+06	1286325	804809	1.17794e+06	1.46363	0.00455134
Q04656	Copper-transporting ATPase 1	Q96PV6	LENG8_HUMAN	Leukocyte receptor cluster member 8	638790	682847	827094	886744	1202653	1.05551e+06	716244	1.0483e+06	1.46361	0.00895035
O95067	G2/mitotic-specific cyclin-B2	P04844	RPN2_HUMAN	Dolichyl-diphosphooligosaccharide--protein glycosyltransferase subunit 2	12967071	12609721	12106870	1298850688	1085516032	1142963584	1.25612e+07	1.83793e+07	1.46317	3.8696e-07
P10619	Lysosomal protective protein	P63172	DYLT1_HUMAN	Dynein light chain Tctex-type 1	1110057	1.44091e+06	1.24413e+06	1.73339e+06	1.80927e+06	2.01013e+06	1.26503e+06	1.85093e+06	1.46315	0.00102736
O95218	Zinc finger Ran-binding domain-containing protein 2	O94973	AP2A2_HUMAN	AP-2 complex subunit alpha-2	2285894	2.42884e+06	3.32045e+06	1298850688	1085516032	1142963584	2.67839e+06	3.91839e+06	1.46296	0.0020154
Q96GN5	Cell division cycle-associated 7-like protein	Q9UHG3	PCYOX_HUMAN	Prenylcysteine oxidase 1	2.49834e+06	2643298	2.43659e+06	1298850688	1085516032	1142963584	2.52607e+06	3.69427e+06	1.46246	3.8164e-07
Q9BVC5	Ashwin	Q02750	MP2K1_HUMAN	Dual specificity mitogen-activated protein kinase kinase 1	2.87046e+06	2.28594e+06	2.85105e+06	1298850688	1085516032	1142963584	2.66915e+06	3.90229e+06	1.462	8.00822e-06
Q9BV81	ER membrane protein complex subunit 6	Q2TAA2	IAH1_HUMAN	Isoamyl acetate-hydrolyzing esterase 1 homolog	1.31751e+06	1.47056e+06	1.4297e+06	2112065	2.02614e+06	2.02798e+06	1.40592e+06	2.0554e+06	1.46195	4.79881e-05
Q86WB0	Nuclear-interacting partner of ALK	Q9H900	ZWILC_HUMAN	Protein zwilch homolog	577194	513855	631632	513294	551709	1453029	574227	839344	1.46169	0.25603
O15541	E3 ubiquitin-protein ligase RNF113A	P21281	VATB2_HUMAN	V-type proton ATPase subunit B, brain isoform	4917075	4516800	5022748	1298850688	1085516032	1142963584	4.81887e+06	7.04213e+06	1.46136	2.02619e-05
Q9UBB6	Neurochondrin	Q8N6M3	FITM2_HUMAN	Acyl-coenzyme A diphosphatase FITM2	482025	619729	517640	879018	666091	821416	539798	788841	1.46136	0.0239334
Q8NCN4	E3 ubiquitin-protein ligase RNF169	Q96PM9	Z385A_HUMAN	Zinc finger protein 385A	469477	440589	351170	636503	801298	404622	420412	614141	1.46081	0.0413462
Q9BY42	Replication termination factor 2	Q15276	RABE1_HUMAN	Rab GTPase-binding effector protein 1	971054	1.26125e+06	1.13234e+06	1563100	1.56277e+06	1.78883e+06	1.12155e+06	1.63823e+06	1.46069	5.63093e-06
P24928	DNA-directed RNA polymerase II subunit RPB1	Q13033	STRN3_HUMAN	Striatin-3	721906	844741	772592	1.14945e+06	1117313	1.14945e+06	779747	1.13874e+06	1.46039	5.27989e-06
Q04760	Lactoylglutathione lyase	Q7Z3E5	ARMC9_HUMAN	LisH domain-containing protein ARMC9	1114656	941532	643907	974572	1.72108e+06	1.24617e+06	900032	1.31394e+06	1.45988	0.0705482
Q8WXG6	MAP kinase-activating death domain protein	P59074	CHM4P_HUMAN	Putative charged multivesicular body protein 4B-like protein CHMP4BP1	366125	365100	267946	491587	369384	597590	333057	486187	1.45977	0.0149838
Q9C0B7	Transport and Golgi organization protein 6 homolog	Q9C0F1	CEP44_HUMAN	Centrosomal protein of 44 kDa	150402	193570	156215	111021	311382	307737	166729	243380	1.45973	0.0349429
Q8TCG2	Phosphatidylinositol 4-kinase type 2-beta	Q8IZ07	AN13A_HUMAN	Ankyrin repeat domain-containing protein 13A	263696	327804	297713	479568	395352	422387	296404	432436	1.45894	8.64449e-05
P84103	Serine/arginine-rich splicing factor 3	P62081	RS7_HUMAN	40S ribosomal protein S7	22729482	20399314	24436536	1298850688	1085516032	1142963584	2.25218e+07	3.28548e+07	1.4588	0.000841366
Q8N9A8	Nuclear envelope phosphatase-regulatory subunit 1	Q13066	GAG2B_HUMAN;GAG13_HUMAN;GAG2A_HUMAN;GGE2D_HUMAN	G antigen 2B/2C;G antigen 13;G antigen 2A;G antigen 2D	16075658	16297739	16357900	1298850688	1085516032	1142963584	1.62438e+07	2.36904e+07	1.45843	7.38108e-08
P31040	Succinate dehydrogenase [ubiquinone] flavoprotein subunit, mitochondrial	Q9Y3Q8	T22D4_HUMAN	TSC22 domain family protein 4	386410	558819	248539	929500	367019	444470	397922	580330	1.4584	0.829043
Q8N766	ER membrane protein complex subunit 1	P54652	HSP72_HUMAN	Heat shock-related 70 kDa protein 2	325950	604503	394740	455707	694154	782740	441731	644200	1.45835	0.0715124
Q9Y6E0	Serine/threonine-protein kinase 24	Q15311	RBP1_HUMAN	RalA-binding protein 1	419344	446306	348071	562213	556205	651232	404573	589883	1.45804	0.000244643
Q9NUL7	Probable ATP-dependent RNA helicase DDX28	O95059	RPP14_HUMAN	Ribonuclease P protein subunit p14	314117	144224	259421	341419	367331	337549	239254	348766	1.45772	0.0370433
P51617	Interleukin-1 receptor-associated kinase 1	P20020	AT2B1_HUMAN	Plasma membrane calcium-transporting ATPase 1	2.71397e+06	2.48906e+06	2.49916e+06	1298850688	1085516032	1142963584	2.5674e+06	3.74234e+06	1.45764	7.04527e-07
Q5TAQ9	DDB1- and CUL4-associated factor 8	A6ND36	FA83G_HUMAN	Protein FAM83G	272310	209462	212551	219930	423970	368139	231441	337346	1.45759	0.0351659
Q9BY77	Polymerase delta-interacting protein 3	Q96D70	R3HD4_HUMAN	R3H domain-containing protein 4	331988	301785	371425	392393	514738	557941	335066	488357	1.4575	0.0336756
Q9NWB6	Arginine and glutamate-rich protein 1	P31937	3HIDH_HUMAN	3-hydroxyisobutyrate dehydrogenase, mitochondrial	5656715	5.67558e+06	5.77608e+06	1298850688	1085516032	1142963584	5.70279e+06	8.3087e+06	1.45695	4.72003e-07
Q9UHA4	Ragulator complex protein LAMTOR3	O75665	OFD1_HUMAN	Oral-facial-digital syndrome 1 protein	1.44654e+06	1.62021e+06	1.52877e+06	2.0611e+06	2.56605e+06	2.06806e+06	1.53184e+06	2.23174e+06	1.4569	0.00568698
P60174	Triosephosphate isomerase	Q9H0F6	SHRPN_HUMAN	Sharpin	245298	246146	339551	269004	659253	282416	276998	403558	1.4569	0.0811595
P30876	DNA-directed RNA polymerase II subunit RPB2	Q96N21	AP4AT_HUMAN	AP-4 complex accessory subunit Tepsin	91900.7	184784	97430	40164.2	136094	368745	124705	181668	1.45678	0.771411
Q2VPK5	Cytoplasmic tRNA 2-thiolation protein 2	O76021	RL1D1_HUMAN	Ribosomal L1 domain-containing protein 1	6376681	6284292	6.97395e+06	1298850688	1085516032	1142963584	6.54497e+06	9.53439e+06	1.45675	1.1973e-06
Q9Y3X0	Coiled-coil domain-containing protein 9	Q8N1G0	ZN687_HUMAN	Zinc finger protein 687	524624	797220	663015	965641	955590	969847	661620	963692	1.45657	0.00135637
P20618	Proteasome subunit beta type-1	Q8ND76	CCNY_HUMAN	Cyclin-Y	452401	521781	248169	507279	630371	641893	407450	593181	1.45584	0.0163663
P13051	Uracil-DNA glycosylase	Q13795	ARFRP_HUMAN	ADP-ribosylation factor-related protein 1	563094	508290	551790	653067	881794	828063	541058	787641	1.45574	0.0503155
Q9BQ75	Protein CMSS1	Q8IYI6	EXOC8_HUMAN	Exocyst complex component 8	1.86299e+06	1.68997e+06	1.85893e+06	2.51262e+06	2682564	2.68278e+06	1.80396e+06	2.62599e+06	1.45568	0.000362186
Q13454	Tumor suppressor candidate 3	P40855	PEX19_HUMAN	Peroxisomal biogenesis factor 19	1.28969e+06	1.09164e+06	1.27764e+06	1.69714e+06	1.76705e+06	1861200	1.21965e+06	1.77513e+06	1.45544	0.000161212
Q6P1L8	39S ribosomal protein L14, mitochondrial	Q9NR09	BIRC6_HUMAN	Baculoviral IAP repeat-containing protein 6	1.52325e+06	1.63977e+06	1.66316e+06	2.49643e+06	2.44612e+06	2.08162e+06	1.60873e+06	2.34139e+06	1.45543	0.00012906
Q13506	NGFI-A-binding protein 1	P46976	GLYG_HUMAN	Glycogenin-1	3.0348e+06	3.01642e+06	2.89331e+06	1298850688	1085516032	1142963584	2.98151e+06	4.33889e+06	1.45527	3.04421e-06
O43402	ER membrane protein complex subunit 8	P49116	NR2C2_HUMAN	Nuclear receptor subfamily 2 group C member 2	155617	236658	146607	249812	397805	136488	179627	261368	1.45506	0.0598759
P45983	Mitogen-activated protein kinase 8	P23396	RS3_HUMAN	40S ribosomal protein S3	43520556	45356632	43259832	1298850688	1085516032	1142963584	4.40457e+07	6.40841e+07	1.45495	1.20075e-05
Q08AF3	Schlafen family member 5	Q13164	MK07_HUMAN	Mitogen-activated protein kinase 7	107794	173998	173038	170288	300567	190874	151610	220576	1.45489	0.19799
O75093	Slit homolog 1 protein	Q8N4J0	CARME_HUMAN	Carnosine N-methyltransferase	328045	400246	416221	492428	478395	694036	381504	554953	1.45465	0.164141
Q3ZCW2	Galectin-related protein	Q8NFI3	ENASE_HUMAN	Cytosolic endo-beta-N-acetylglucosaminidase	530240	457945	492358	1.14045e+06	439977	573219	493514	717882	1.45463	0.368676
P62877	E3 ubiquitin-protein ligase RBX1	P03886	NU1M_HUMAN	NADH-ubiquinone oxidoreductase chain 1	2.70267e+06	2789094	2880782	1298850688	1085516032	1142963584	2.79085e+06	4.05945e+06	1.45456	0.000260388
Q8ND04	Protein SMG8	P32322	P5CR1_HUMAN	Pyrroline-5-carboxylate reductase 1, mitochondrial	15332100	16770100	16317622	1298850688	1085516032	1142963584	1.61399e+07	23476074	1.45453	4.58096e-05
P67809	Y-box-binding protein 1	Q9H477	RBSK_HUMAN	Ribokinase	1.80538e+06	1.80664e+06	2146481	1298850688	1085516032	1142963584	1.9195e+06	2.79141e+06	1.45424	0.0484791
P46060	Ran GTPase-activating protein 1	O00203	AP3B1_HUMAN	AP-3 complex subunit beta-1	1.31474e+06	1.51618e+06	1.42565e+06	1.92714e+06	1.9614e+06	2.3014e+06	1.41885e+06	2.06331e+06	1.45421	0.000104541
O00559	Receptor-binding cancer antigen expressed on SiSo cells	O43318	M3K7_HUMAN	Mitogen-activated protein kinase kinase kinase 7	261384	143647	174232	313351	293608	235392	193088	280784	1.45418	0.00412437
Q8TBF4	Zinc finger CCHC-type and RNA-binding motif-containing protein 1	Q9UM54	MYO6_HUMAN	Unconventional myosin-VI	2.2833e+06	2329943	2.09277e+06	1298850688	1085516032	1142963584	2.23534e+06	3.2505e+06	1.45414	0.00774069
Q15526	Surfeit locus protein 1	P61513	RL37A_HUMAN	60S ribosomal protein L37a	6.57584e+06	6900704	6610517	1298850688	1085516032	1142963584	6.69569e+06	9.73411e+06	1.45379	0.014661
P61289	Proteasome activator complex subunit 3	Q92796	DLG3_HUMAN	Disks large homolog 3	348395	358649	366255	500414	502054	557716	357767	520061	1.45363	0.000255108
O43251	RNA binding protein fox-1 homolog 2	P35221	CTNA1_HUMAN	Catenin alpha-1	17623948	15958338	16456436	1298850688	1085516032	1142963584	16679574	2.42434e+07	1.45348	2.58339e-06
Q8NFG4	Folliculin	Q9Y478	AAKB1_HUMAN	5'-AMP-activated protein kinase subunit beta-1	1361650	1289241	1.41647e+06	2.16464e+06	1.79762e+06	1948891	1.35579e+06	1.97038e+06	1.45331	0.000138435
Q92466	DNA damage-binding protein 2	O60313	OPA1_HUMAN	Dynamin-like 120 kDa protein, mitochondrial	2896286	3.34152e+06	2.79051e+06	1298850688	1085516032	1142963584	3.00944e+06	4.37354e+06	1.45327	0.990286
Q8TF68	Zinc finger protein 384	O43707	ACTN4_HUMAN	Alpha-actinin-4	25396616	25746562	27104740	1298850688	1085516032	1142963584	2.60826e+07	3.79049e+07	1.45326	1.12952e-09
Q32P28	Prolyl 3-hydroxylase 1	Q9UQR0	SCML2_HUMAN	Sex comb on midleg-like protein 2	220956	312214	188430	247302	346079	454724	240533	349369	1.45248	0.14271
Q9NZN5	Rho guanine nucleotide exchange factor 12	Q9Y421	FA32A_HUMAN	Protein FAM32A	365345	293979	380530		588627	417991	346618	503309	1.45206	0.656955
Q6P161	39S ribosomal protein L54, mitochondrial	Q14696	MESD_HUMAN	LRP chaperone MESD	3.02865e+06	2955882	2.85788e+06	1298850688	1085516032	1142963584	2.94747e+06	4.27871e+06	1.45165	0.0222827
O43149	Zinc finger ZZ-type and EF-hand domain-containing protein 1	P56537	IF6_HUMAN	Eukaryotic translation initiation factor 6	9887010	10206577	10085358	1298850688	1085516032	1142963584	1.00596e+07	14599920	1.45134	7.52737e-05
P49959	Double-strand break repair protein MRE11	O95486	SC24A_HUMAN	Protein transport protein Sec24A	391683	392053	438334	694182	624201	454911	407357	591098	1.45106	0.336651
Q9H8H2	Probable ATP-dependent RNA helicase DDX31	P17480	UBF1_HUMAN	Nucleolar transcription factor 1	370858	283117	429022	541111	571300	458596	360999	523669	1.45061	0.000127932
Q9NY93	Probable ATP-dependent RNA helicase DDX56	Q15691	MARE1_HUMAN	Microtubule-associated protein RP/EB family member 1	9744780	9827114	9858646	1298850688	1085516032	1142963584	9810180	1.42292e+07	1.45046	0.00323101
Q9BZZ5	Apoptosis inhibitor 5	Q9BT67	NFIP1_HUMAN	NEDD4 family-interacting protein 1	540100	506736	578317	717541	750082	889027	541718	785550	1.45011	0.000134369
Q9UK99	F-box only protein 3	P17655	CAN2_HUMAN	Calpain-2 catalytic subunit	6.5173e+06	6433013	6.72909e+06	1298850688	1085516032	1142963584	6.5598e+06	9511352	1.44995	2.91209e-06
P12694	2-oxoisovalerate dehydrogenase subunit alpha, mitochondrial	Q6PIJ6	FBX38_HUMAN	F-box only protein 38	75837.4	82261.7	76592.1		79582.3	147274	78230.4	113428	1.44992	0.302592
Q86UY6	N-alpha-acetyltransferase 40	P40926	MDHM_HUMAN	Malate dehydrogenase, mitochondrial	59491404	57712248	57320704	1298850688	1085516032	1142963584	5.81748e+07	84341752	1.4498	0.00161005
Q9BRQ8	Ferroptosis suppressor protein 1	P07339	CATD_HUMAN	Cathepsin D	19471410	20121580	19102944	1298850688	1085516032	1142963584	1.95653e+07	2.83646e+07	1.44974	5.98215e-06
Q9UI26	Importin-11	Q86W50	MET16_HUMAN	RNA N6-adenosine-methyltransferase METTL16	1.75417e+06	1.57103e+06	1.67662e+06	1298850688	1085516032	1142963584	1.66727e+06	2.41657e+06	1.44941	0.0038468
Q8WY22	BRI3-binding protein	P35858	ALS_HUMAN	Insulin-like growth factor-binding protein complex acid labile subunit	1.31239e+06	3.08812e+06	1.10036e+06	1298850688	1085516032	1142963584	1.83363e+06	2.65712e+06	1.44911	0.00535365
Q5TZA2	Rootletin	Q16643	DREB_HUMAN	Drebrin	2.47447e+06	2531853	2.44968e+06	1298850688	1085516032	1142963584	2.48533e+06	3.60027e+06	1.44861	3.02376e-05
P11802	Cyclin-dependent kinase 4	O95394	AGM1_HUMAN	Phosphoacetylglucosamine mutase	3.68474e+06	3415171	3128894	1298850688	1085516032	1142963584	3.4096e+06	4.93732e+06	1.44806	0.000461155
Q9Y5J7	Mitochondrial import inner membrane translocase subunit Tim9	P37268	FDFT_HUMAN	Squalene synthase	1.03563e+06	1.17418e+06	1.05414e+06	1.52248e+06	1.65906e+06	1.54453e+06	1.08799e+06	1.57536e+06	1.44796	6.31349e-06
Q9NWH9	SAFB-like transcription modulator	Q96SI9	STRBP_HUMAN	Spermatid perinuclear RNA-binding protein	2.02164e+06	1.76339e+06	1.90228e+06	2532601	2.48503e+06	3.21631e+06	1.89577e+06	2.74465e+06	1.44777	0.0032909
P35443	Thrombospondin-4	P28331	NDUS1_HUMAN	NADH-ubiquinone oxidoreductase 75 kDa subunit, mitochondrial	10055966	10505957	10663271	1298850688	1085516032	1142963584	10408398	1.5067e+07	1.44758	8.33883e-09
Q92636	Protein FAN	Q14573	ITPR3_HUMAN	Inositol 1,4,5-trisphosphate receptor type 3	1.16378e+06	1.20708e+06	1.1676e+06	1.71696e+06	1.73316e+06	1.67145e+06	1.17949e+06	1.70719e+06	1.4474	4.41271e-05
Q9UL15	BAG family molecular chaperone regulator 5	Q9NUJ3	T11L1_HUMAN	T-complex protein 11-like protein 1	276258	183898	177641	383833	292639	246467	212599	307646	1.44707	0.181777
Q9NTG7	NAD-dependent protein deacetylase sirtuin-3, mitochondrial	Q8IX12	CCAR1_HUMAN	Cell division cycle and apoptosis regulator protein 1	4.91113e+06	4401498	5079595	1298850688	1085516032	1142963584	4.79741e+06	6940901	1.4468	0.700909
Q8IX12	Cell division cycle and apoptosis regulator protein 1	Q13367	AP3B2_HUMAN	AP-3 complex subunit beta-2	597236	281439	497898	695265	673813	622529	458858	663869	1.44679	0.00851961
Q9Y2I8	WD repeat-containing protein 37	Q9H2P0	ADNP_HUMAN	Activity-dependent neuroprotector homeobox protein	812086	898158	600898	892697	1.24588e+06	1.20482e+06	770381	1.11446e+06	1.44664	0.0117721
O00192	Armadillo repeat protein deleted in velo-cardio-facial syndrome	Q9NY61	AATF_HUMAN	Protein AATF	1.07043e+06	1.05002e+06	970611	1.42823e+06	1.51856e+06	1.52469e+06	1.03035e+06	1.49049e+06	1.44659	2.19306e-05
Q9NYL2	Mitogen-activated protein kinase kinase kinase 20	P22059	OSBP1_HUMAN	Oxysterol-binding protein 1	6461490	6534292	5.92271e+06	1298850688	1085516032	1142963584	6.30616e+06	9.12179e+06	1.44649	0.00107682
O75054	Immunoglobulin superfamily member 3	Q86WR0	CCD25_HUMAN	Coiled-coil domain-containing protein 25	831035	856042	828256	1.18661e+06	1.30341e+06	1.14796e+06	838444	1.21266e+06	1.44632	0.000131044
Q15545	Transcription initiation factor TFIID subunit 7	Q9BUM1	G6PC3_HUMAN	Glucose-6-phosphatase 3	559579	603540	615395	912085	871843	788192	592838	857373	1.44622	0.000350096
P62854	40S ribosomal protein S26	Q6DT37	MRCKG_HUMAN	Serine/threonine-protein kinase MRCK gamma	597168	271903	310321	663893	416157	625543	393131	568531	1.44616	0.0300907
Q9UBP6	tRNA (guanine-N(7)-)-methyltransferase	Q8IZ81	ELMD2_HUMAN	ELMO domain-containing protein 2	767802	1.07567e+06	709413	887975	1707425	1.09475e+06	850961	1.23005e+06	1.44548	0.0812584
P17690	Beta-2-glycoprotein 1	Q9Y3D0	CIA2B_HUMAN	Cytosolic iron-sulfur assembly component 2B	1.91905e+06	1977930	1.95887e+06	1298850688	1085516032	1142963584	1.95195e+06	2.82111e+06	1.44528	0.000813126
Q9UBW8	COP9 signalosome complex subunit 7a	Q9Y2D2	S35A3_HUMAN	UDP-N-acetylglucosamine transporter	698920	571855	535418	814934	892702	902737	602064	870124	1.44523	0.00155564
Q9H5H4	Zinc finger protein 768	A6NED2	RCCD1_HUMAN	RCC1 domain-containing protein 1	68562.8	88505	89560.4	99640.1	100422	156357	82209.4	118806	1.44517	0.0129898
P63027	Vesicle-associated membrane protein 2	Q7Z406	MYH14_HUMAN	Myosin-14	2.35729e+06	2.75676e+06	2.93618e+06	2.70713e+06	4219253	4.70662e+06	2.68341e+06	3.87767e+06	1.44505	0.683632
Q8IYJ3	Synaptotagmin-like protein 1	Q53RY4	KCP3_HUMAN	Keratinocyte-associated protein 3	1.25282e+06	1203920	1.00805e+06	1.87175e+06	1.61647e+06	1.51692e+06	1.15493e+06	1.66838e+06	1.44457	0.0347947
Q8NFP9	Neurobeachin	Q7KZF4	SND1_HUMAN	Staphylococcal nuclease domain-containing protein 1	17656518	16375056	16267541	1298850688	1085516032	1142963584	1.67664e+07	24218012	1.44444	9.1313e-08
Q9Y4L1	Hypoxia up-regulated protein 1	O76031	CLPX_HUMAN	ATP-dependent Clp protease ATP-binding subunit clpX-like, mitochondrial	1.80554e+06	1.80861e+06	1910101	1298850688	1085516032	1142963584	1.84142e+06	2.65959e+06	1.44432	0.0721654
Q9Y2W1	Thyroid hormone receptor-associated protein 3	Q9HCK8	CHD8_HUMAN	Chromodomain-helicase-DNA-binding protein 8	583404	638633	457259	704985	784572	935496	559765	808351	1.44409	0.00127818
Q9HBI1	Beta-parvin	P57729	RAB38_HUMAN	Ras-related protein Rab-38	1.0391e+06	958301	915056	1.47797e+06	1.25938e+06	1.46714e+06	970818	1.4015e+06	1.44362	0.000120633
P16455	Methylated-DNA--protein-cysteine methyltransferase	Q14061	COX17_HUMAN	Cytochrome c oxidase copper chaperone	379933	549856	358525	710181	747628	401971	429438	619926	1.44358	0.0353262
P15104	Glutamine synthetase	Q8WUY1	THEM6_HUMAN	Protein THEM6	2125192	1.84585e+06	1.78363e+06	1298850688	1085516032	1142963584	1.91822e+06	2.76877e+06	1.4434	0.00127744
P20338	Ras-related protein Rab-4A	Q08378	GOGA3_HUMAN	Golgin subfamily A member 3	1.30776e+06	1.09294e+06	1.09813e+06	1.69804e+06	1.74744e+06	1.60244e+06	1.16628e+06	1.68264e+06	1.44275	1.84156e-05
Q9Y697	Cysteine desulfurase, mitochondrial	Q9H4M9	EHD1_HUMAN	EH domain-containing protein 1	2796998	2.85691e+06	2.68849e+06	1298850688	1085516032	1142963584	2.7808e+06	4010848	1.44234	0.0112676
Q8IXU6	Solute carrier family 35 member F2	O75175	CNOT3_HUMAN	CCR4-NOT transcription complex subunit 3	717164	898001	651294	1.10966e+06	1.08644e+06	1.07195e+06	755486	1.08935e+06	1.44192	0.00140347
Q3ZAW8;Q9Z2K1	Keratin 16;Keratin, type I cytoskeletal 16	P31150	GDIA_HUMAN	Rab GDP dissociation inhibitor alpha	2.97896e+06	2.69411e+06	2.7491e+06	1298850688	1085516032	1142963584	2.80739e+06	4.0479e+06	1.44187	8.39899e-07
P06899;P23527;P33778;Q16778;Q8N257	Histone H2B type 1-J;Histone H2B type 1-O;Histone H2B type 1-B;Histone H2B type 2-E;Histone H2B type 3-B	P43304	GPDM_HUMAN	Glycerol-3-phosphate dehydrogenase, mitochondrial	7511778	5.93596e+06	6458878	1298850688	1085516032	1142963584	6.63554e+06	9566417	1.44169	2.57872e-05
O14879	Interferon-induced protein with tetratricopeptide repeats 3	Q9NU22	MDN1_HUMAN	Midasin	988655	672733	920448	964892	1264026	1.49297e+06	860612	1.24063e+06	1.44156	0.000490741
P26885	Peptidyl-prolyl cis-trans isomerase FKBP2	O95140	MFN2_HUMAN	Mitofusin-2	1.61913e+06	2.03204e+06	1.51264e+06	2.4317e+06	2.48885e+06	2.51997e+06	1.72127e+06	2.48017e+06	1.4409	0.000938298
Q719H9	BTB/POZ domain-containing protein KCTD1	Q5VTL8	PR38B_HUMAN	Pre-mRNA-splicing factor 38B	1.40305e+06	1051984	1.38665e+06	1.98535e+06	1.6108e+06	1.93928e+06	1.28056e+06	1.84514e+06	1.44089	2.67785e-05
P51116	Fragile X mental retardation syndrome-related protein 2	Q9UKV8	AGO2_HUMAN	Protein argonaute-2	950143	1.04001e+06	747628	1.4722e+06	1.3594e+06	1.11255e+06	912595	1.31472e+06	1.44064	0.00102464
Q8NC51	Plasminogen activator inhibitor 1 RNA-binding protein	P28715	ERCC5_HUMAN	DNA repair protein complementing XP-G cells	323457	345000	269135	287166	544802	518437	312531	450135	1.44029	0.0773677
Q5JPH6	Probable glutamate--tRNA ligase, mitochondrial	P33121	ACSL1_HUMAN	Long-chain-fatty-acid--CoA ligase 1	1.3996e+06	1.34896e+06	1.36747e+06	1671433	2.35616e+06	1.9001e+06	1.37201e+06	1.97589e+06	1.44015	0.00208734
Q96EQ0	Small glutamine-rich tetratricopeptide repeat-containing protein beta	P51798	CLCN7_HUMAN	H(+)/Cl(-) exchange transporter 7	476598	456074	337631	940892	473363	414643	423434	609632	1.43973	0.0766628
Q8NBT2	Kinetochore protein Spc24	Q641Q2	WAC2A_HUMAN	WASH complex subunit 2A	1.06615e+06	1.15335e+06	1.16705e+06	1.6787e+06	1.41813e+06	1.77795e+06	1.12885e+06	1.62493e+06	1.43946	0.00205469
A6NHR9	Structural maintenance of chromosomes flexible hinge domain-containing protein 1	Q99650	OSMR_HUMAN	Oncostatin-M-specific receptor subunit beta	468235	589084	599176	765332	877934	740795	552165	794687	1.43922	0.00142236
Q9Y2R0	Cytochrome c oxidase assembly factor 3 homolog, mitochondrial	P00533	EGFR_HUMAN	Epidermal growth factor receptor	16005324	17476348	17922728	1298850688	1085516032	1142963584	17134800	2.46595e+07	1.43915	7.65991e-05
Q9NUL3	Double-stranded RNA-binding protein Staufen homolog 2	P80217	IN35_HUMAN	Interferon-induced 35 kDa protein	2.34171e+06	2.14078e+06	2.42711e+06	1298850688	1085516032	1142963584	2.3032e+06	3.31416e+06	1.43894	6.86426e-05
Q8IYT2	Cap-specific mRNA (nucleoside-2'-O-)-methyltransferase 2	P15927	RFA2_HUMAN	Replication protein A 32 kDa subunit	3.72755e+06	3238198	3.92618e+06	1298850688	1085516032	1142963584	3.63064e+06	5224173	1.43891	3.70507e-05
Q9BYV8	Centrosomal protein of 41 kDa	Q9Y5B0	CTDP1_HUMAN	RNA polymerase II subunit A C-terminal domain phosphatase	400273	516858	407054	563710	674656	666274	441395	634880	1.43835	0.000297006
Q9BUI4	DNA-directed RNA polymerase III subunit RPC3	O75694	NU155_HUMAN	Nuclear pore complex protein Nup155	3.97461e+06	3.92365e+06	4214253	1298850688	1085516032	1142963584	4.03751e+06	5.8073e+06	1.43834	1.18216e-06
Q96EL3	39S ribosomal protein L53, mitochondrial	Q8NCW5	NNRE_HUMAN	NAD(P)H-hydrate epimerase	10248058	11025720	10512743	1298850688	1085516032	1142963584	10595507	15238260	1.43818	2.3965e-05
O43776	Asparagine--tRNA ligase, cytoplasmic	P62330	ARF6_HUMAN	ADP-ribosylation factor 6	5015668	5.36403e+06	5.33952e+06	1298850688	1085516032	1142963584	5239739	7.53471e+06	1.43799	0.000705645
Q9BQL6	Fermitin family homolog 1	Q96EH3	MASU1_HUMAN	Mitochondrial assembly of ribosomal large subunit protein 1	945360	439488	249060	612996	628185	1.10831e+06	544636	783162	1.43796	0.25495
Q9H061	Transmembrane protein 126A	Q9P0V9	SEP10_HUMAN	Septin-10	4.06146e+06	3.27408e+06	3.93392e+06	1298850688	1085516032	1142963584	3.75648e+06	5.40147e+06	1.4379	0.000179307
Q9Y5B6	PAX3- and PAX7-binding protein 1	Q9Y4E8	UBP15_HUMAN	Ubiquitin carboxyl-terminal hydrolase 15	2.75982e+06	1.48153e+06	1.54062e+06	1298850688	1085516032	1142963584	1.92732e+06	2.77129e+06	1.4379	0.0885764
Q8NAX2	Keratinocyte differentiation factor 1	P17174	AATC_HUMAN	Aspartate aminotransferase, cytoplasmic	22778892	23636690	23652780	1298850688	1085516032	1142963584	2.33561e+07	33581680	1.43781	7.90971e-06
Q15596	Nuclear receptor coactivator 2	P29401	TKT_HUMAN	Transketolase	96625120	92781664	97832864	1298850688	1085516032	1142963584	9.57465e+07	1.37659e+08	1.43774	3.39613e-06
Q9NZJ5	Eukaryotic translation initiation factor 2-alpha kinase 3	Q8WVV4	POF1B_HUMAN	Protein POF1B	298555	511390	332578	406593	877490	358161	380841	547415	1.43739	0.15302
P31751	RAC-beta serine/threonine-protein kinase	Q96CF2	CHM4C_HUMAN	Charged multivesicular body protein 4c	382916	324583	347718	648917	445071	422155	351739	505381	1.43681	0.00824722
Q12986	Transcriptional repressor NF-X1	P07954	FUMH_HUMAN	Fumarate hydratase, mitochondrial	22902352	23887774	23484258	1298850688	1085516032	1142963584	2.34248e+07	33656624	1.43679	7.20991e-08
P62312	U6 snRNA-associated Sm-like protein LSm6	Q13206	DDX10_HUMAN	Probable ATP-dependent RNA helicase DDX10	349055	333668	354391	523912	491420	474760	345705	496698	1.43677	0.000609623
Q96HI0	Sentrin-specific protease 5	Q5VIR6	VPS53_HUMAN	Vacuolar protein sorting-associated protein 53 homolog	2.04451e+06	1.5624e+06	2.06744e+06	2.77576e+06	2.72985e+06	2.64675e+06	1891450	2.71745e+06	1.4367	0.00195823
Q9NQ34	Transmembrane protein 9B	Q9NUQ9	CYRIB_HUMAN	CYFIP-related Rac1 interactor B	3.12687e+06	2918550	3.15943e+06	1298850688	1085516032	1142963584	3.06828e+06	4.40801e+06	1.43664	1.13777e-08
P41240	Tyrosine-protein kinase CSK	Q9P000	COMD9_HUMAN	COMM domain-containing protein 9	1.01806e+06	960031	892170	1.51794e+06	1.30427e+06	1.30103e+06	956755	1.37441e+06	1.43654	8.48245e-05
Q9NR28	Diablo homolog, mitochondrial	P58107	EPIPL_HUMAN	Epiplakin	765194	699155	743284	1.03206e+06	1.04926e+06	1.08996e+06	735878	1.05709e+06	1.43651	0.000117115
P51648	Aldehyde dehydrogenase family 3 member A2	Q15833	STXB2_HUMAN	Syntaxin-binding protein 2	2244828	2.30365e+06	1.83918e+06	1298850688	1085516032	1142963584	2.12922e+06	3.05831e+06	1.43635	0.00050394
Q9Y259	Choline/ethanolamine kinase	P14550	AK1A1_HUMAN	Aldo-keto reductase family 1 member A1	12606617	12052955	13251846	1298850688	1085516032	1142963584	1.26371e+07	1.81477e+07	1.43606	3.23005e-07
Q96RQ1	Endoplasmic reticulum-Golgi intermediate compartment protein 2	P12956	XRCC6_HUMAN	X-ray repair cross-complementing protein 6	15918070	16570723	15748973	1298850688	1085516032	1142963584	1.60793e+07	2.30887e+07	1.43593	1.83072e-05
O95169	NADH dehydrogenase [ubiquinone] 1 beta subcomplex subunit 8, mitochondrial	O43924	PDE6D_HUMAN	Retinal rod rhodopsin-sensitive cGMP 3',5'-cyclic phosphodiesterase subunit delta	610805	653613	661062	1.15153e+06	825182	788126	641826	921612	1.43592	0.0363184
Q30201	Hereditary hemochromatosis protein	P09758	TACD2_HUMAN	Tumor-associated calcium signal transducer 2	1.88971e+06	2009985	1996814	2.67537e+06	2.81601e+06	2.97094e+06	1.9655e+06	2.82077e+06	1.43514	0.00356313
P46937	Transcriptional coactivator YAP1	Q9UEY8	ADDG_HUMAN	Gamma-adducin	1151661	1.18101e+06	1.11564e+06	1632226	1.5017e+06	1.81447e+06	1149437	1649465	1.43502	0.00197434
Q9UBH6	Xenotropic and polytropic retrovirus receptor 1	Q9HB21	PKHA1_HUMAN	Pleckstrin homology domain-containing family A member 1	237613	351195	278873	519676	446653	278438	289227	414922	1.43459	0.00455158
P68543	UBX domain-containing protein 2A	O95870	ABHGA_HUMAN	Phosphatidylserine lipase ABHD16A	831611	1.2842e+06	803383	978874	1.69032e+06	1.51744e+06	973064	1.39554e+06	1.43417	0.0768494
Q709C8	Vacuolar protein sorting-associated protein 13C	P15121	ALDR_HUMAN	Aldo-keto reductase family 1 member B1	7213442	7604398	8161751	1298850688	1085516032	1142963584	7.65986e+06	1.09852e+07	1.43412	1.48289e-06
Q96LT7	Guanine nucleotide exchange C9orf72	Q96G03	PGM2_HUMAN	Phosphoglucomutase-2	3488774	2963883	3.27795e+06	1298850688	1085516032	1142963584	3.24354e+06	4.65009e+06	1.43365	4.14983e-05
Q99871	HAUS augmin-like complex subunit 7	Q5VT52	RPRD2_HUMAN	Regulation of nuclear pre-mRNA domain-containing protein 2	1.47965e+06	1.06587e+06	1.89674e+06	1.80232e+06	2548159	2.01712e+06	1.48075e+06	2.12253e+06	1.43342	0.00355533
Q8NFH4	Nucleoporin Nup37	O43237	DC1L2_HUMAN	Cytoplasmic dynein 1 light intermediate chain 2	5454127	5.41532e+06	5.29895e+06	1298850688	1085516032	1142963584	5.38947e+06	7724640	1.43328	0.000345327
Q9NS86	LanC-like protein 2	Q9C0C9	UBE2O_HUMAN	(E3-independent) E2 ubiquitin-conjugating enzyme	1.58495e+06	1617487	1.49108e+06	1.9774e+06	2446002	2.30268e+06	1.56451e+06	2.24203e+06	1.43306	0.00115569
P62318	Small nuclear ribonucleoprotein Sm D3	Q9BUA3	SPNDC_HUMAN	Spindlin interactor and repressor of chromatin-binding protein	177140	147895	100648	314841	93088.7	202059	141895	203330	1.43296	0.0910532
O00161	Synaptosomal-associated protein 23	O75533	SF3B1_HUMAN	Splicing factor 3B subunit 1	6286061	5.77741e+06	5.69392e+06	1298850688	1085516032	1142963584	5.91913e+06	8.48122e+06	1.43285	0.0284092
Q9H1E5	Thioredoxin-related transmembrane protein 4	Q15418	KS6A1_HUMAN	Ribosomal protein S6 kinase alpha-1	2528628	2627557	2.66548e+06	1298850688	1085516032	1142963584	2.60722e+06	3.7344e+06	1.43233	0.000655244
Q9BV57	1,2-dihydroxy-3-keto-5-methylthiopentene dioxygenase	O95807	TM50A_HUMAN	Transmembrane protein 50A	350109	366460	305414	462772	543351	457674	340661	487933	1.43231	3.37034e-05
Q9NX76	CKLF-like MARVEL transmembrane domain-containing protein 6	Q99807	COQ7_HUMAN	5-demethoxyubiquinone hydroxylase, mitochondrial	785713	814588	903917	1.28942e+06	1.19027e+06	1.10656e+06	834739	1.19542e+06	1.43208	0.000681345
Q9Y3S1	Serine/threonine-protein kinase WNK2	P12931	SRC_HUMAN	Proto-oncogene tyrosine-protein kinase Src	2.15818e+06	2.23672e+06	2.19963e+06	1298850688	1085516032	1142963584	2.19818e+06	3.14771e+06	1.43196	9.17768e-06
Q8IXI2	Mitochondrial Rho GTPase 1	Q6DHV7	ADAL_HUMAN	Adenosine deaminase-like protein	94564	108634	135575	173108	125835	186143	112924	161695	1.43189	0.313941
Q9Y5Y2	Cytosolic Fe-S cluster assembly factor NUBP2	Q3B726	RPA43_HUMAN	DNA-directed RNA polymerase I subunit RPA43	367601	354229	232400	437093	577386	351671	318076	455384	1.43168	0.206483
Q9H3H5	UDP-N-acetylglucosamine--dolichyl-phosphate N-acetylglucosaminephosphotransferase	Q00796	DHSO_HUMAN	Sorbitol dehydrogenase	8.32059e+06	8626459	8.34793e+06	1298850688	1085516032	1142963584	8.43166e+06	1.20706e+07	1.43158	9.0071e-07
Q9NUN5	Lysosomal cobalamin transport escort protein LMBD1	Q15031	SYLM_HUMAN	Probable leucine--tRNA ligase, mitochondrial	1.75108e+06	1.69755e+06	1787809	2619082	2.36163e+06	2.51517e+06	1.74548e+06	2.49863e+06	1.43148	0.00143942
Q00978	Interferon regulatory factor 9	Q5T160	SYRM_HUMAN	Probable arginine--tRNA ligase, mitochondrial	863026	811334	704274	1.05679e+06	942395	1.40577e+06	792878	1.13499e+06	1.43148	0.0203465
Q8N668	COMM domain-containing protein 1	Q9UBL6	CPNE7_HUMAN	Copine-7	309173	379176	249280	491316	351088	499457	312543	447287	1.43112	0.0299465
O00116	Alkyldihydroxyacetonephosphate synthase, peroxisomal	Q7KZN9	COX15_HUMAN	Cytochrome c oxidase assembly protein COX15 homolog	1.29352e+06	2.33741e+06	1.53483e+06	1.65038e+06	3094562	2.64599e+06	1.72192e+06	2.46364e+06	1.43075	0.22523
Q9H814	Phosphorylated adapter RNA export protein	Q86TX2	ACOT1_HUMAN	Acyl-coenzyme A thioesterase 1	802826	753190	813871	1.06133e+06	1.06582e+06	1.26358e+06	789962	1.13024e+06	1.43075	0.000156389
Q9UBK7;Q9UNT1	Rab-like protein 2A;Rab-like protein 2B	Q8N1F7	NUP93_HUMAN	Nuclear pore complex protein Nup93	8.3113e+06	8401068	8690368	1298850688	1085516032	1142963584	8.46758e+06	1.21141e+07	1.43065	3.2998e-05
Q6UX07	Dehydrogenase/reductase SDR family member 13	Q9NP81	SYSM_HUMAN	Serine--tRNA ligase, mitochondrial	1.96482e+06	2025007	1918956	2.59638e+06	2.66069e+06	3.19375e+06	1.96959e+06	2.81694e+06	1.43021	0.0016654
Q9BYD6	39S ribosomal protein L1, mitochondrial	P31751	AKT2_HUMAN	RAC-beta serine/threonine-protein kinase	564926	1.28972e+06	693786	760407	1.99658e+06	887140	849477	1.21471e+06	1.42995	0.160583
Q8NEZ3	WD repeat-containing protein 19	P12277	KCRB_HUMAN	Creatine kinase B-type	38627432	39025920	37184152	1298850688	1085516032	1142963584	38279168	5.47305e+07	1.42977	1.10811e-06
A6QL63	Ankyrin repeat and BTB/POZ domain-containing protein BTBD11	O43681	GET3_HUMAN	ATPase GET3	3.52264e+06	3.59956e+06	3.61025e+06	1298850688	1085516032	1142963584	3.57749e+06	5114777	1.42971	4.51675e-07
Q9UH65	Switch-associated protein 70	Q9H2P9	DPH5_HUMAN	Diphthine methyl ester synthase	1.10527e+06	1.10292e+06	1.14755e+06	1242573	1.82671e+06	1.72639e+06	1.11858e+06	1.59856e+06	1.42909	0.0169319
B7ZAQ6;P0CG08	Golgi pH regulator A;Golgi pH regulator B	Q9NX04	CA109_HUMAN	Uncharacterized protein C1orf109	211047	205031	205674	373273	253936	261108	207251	296106	1.42873	0.00600567
Q9BVG9	Phosphatidylserine synthase 2	O14787	TNPO2_HUMAN	Transportin-2	1.83547e+06	1.98086e+06	1987144	2.40659e+06	3.0624e+06	2.82251e+06	1.93449e+06	2.76384e+06	1.42871	0.00049759
Q9H0U4	Ras-related protein Rab-1B	Q70HW3	SAMC_HUMAN	S-adenosylmethionine mitochondrial carrier protein	208887	232134	110256	292348	294342	200715	183759	262468	1.42833	0.0549744
O15111	Inhibitor of nuclear factor kappa-B kinase subunit alpha	P26038	MOES_HUMAN	Moesin	19858894	22754644	21738782	1298850688	1085516032	1142963584	2.14508e+07	3.06355e+07	1.42818	2.02776e-06
Q9UDW1	Cytochrome b-c1 complex subunit 9	Q8N3E9	PLCD3_HUMAN	1-phosphatidylinositol 4,5-bisphosphate phosphodiesterase delta-3	251517	304949	220909	330731	447452	331740	259125	369974	1.42778	0.00109977
P62857	40S ribosomal protein S28	Q16531	DDB1_HUMAN	DNA damage-binding protein 1	7385525	7.86552e+06	7.69529e+06	1298850688	1085516032	1142963584	7648778	1.09203e+07	1.42772	3.85568e-08
Q5BKY9	Protein FAM133B	P40939	ECHA_HUMAN	Trifunctional enzyme subunit alpha, mitochondrial	24149592	21839624	24579964	1298850688	1085516032	1142963584	23523060	3.35798e+07	1.42753	1.58753e-06
Q9NSV4	Protein diaphanous homolog 3	Q6ZNC8	MBOA1_HUMAN	Lysophospholipid acyltransferase 1	1.69609e+06	1.64955e+06	951558	2.04138e+06	1.96957e+06	2.12318e+06	1.4324e+06	2.04471e+06	1.42747	0.00724248
P61923	Coatomer subunit zeta-1	P49642	PRI1_HUMAN	DNA primase small subunit	2.18593e+06	2141995	2.11396e+06	2.93979e+06	2902990	3.3482e+06	2.1473e+06	3.06366e+06	1.42675	0.00325269
P41743	Protein kinase C iota type	Q14542	S29A2_HUMAN	Equilibrative nucleoside transporter 2	388932	290131	277216	487046	547653	329664	318760	454787	1.42674	0.00502198
P06310	Immunoglobulin kappa variable 2-30	P11766	ADHX_HUMAN	Alcohol dehydrogenase class-3	8649540	8.28799e+06	8672876	1298850688	1085516032	1142963584	8.5368e+06	1.21772e+07	1.42643	1.1833e-07
Q8WVB6	Chromosome transmission fidelity protein 18 homolog	Q92530	PSMF1_HUMAN	Proteasome inhibitor PI31 subunit	1.98502e+06	1.69524e+06	1956767	2680511	2.49876e+06	2.8613e+06	1.87901e+06	2.68019e+06	1.42639	0.000126749
Q15742	NGFI-A-binding protein 2	O15230	LAMA5_HUMAN	Laminin subunit alpha-5	708568	777937	736610	817145	1.22688e+06	1.12678e+06	741038	1.05693e+06	1.42629	0.00894796
Q8WW22	DnaJ homolog subfamily A member 4	Q9H2K0	IF3M_HUMAN	Translation initiation factor IF-3, mitochondrial	258491	300869	266389	374759	464592	338288	275250	392546	1.42615	9.47916e-05
Q96BJ8	Engulfment and cell motility protein 3	Q9NUP7	TRM13_HUMAN	tRNA:m(4)X modification enzyme TRM13 homolog	522098	623734	451174	622160	848845	806497	532335	759167	1.42611	0.00109236
Q8N5D0	WD and tetratricopeptide repeats protein 1	P49821	NDUV1_HUMAN	NADH dehydrogenase [ubiquinone] flavoprotein 1, mitochondrial	15477062	16406676	16031839	1298850688	1085516032	1142963584	15971859	2.2769e+07	1.42557	4.8708e-05
Q8TDR2	Serine/threonine-protein kinase 35	Q9NRR4	RNC_HUMAN	Ribonuclease 3	117378	116482	127741	188736	162700	163948	120534	171794	1.42528	6.71368e-05
P48506	Glutamate--cysteine ligase catalytic subunit	Q9Y320	TMX2_HUMAN	Thioredoxin-related transmembrane protein 2	1.70996e+06	1.61949e+06	1.62625e+06	2.46267e+06	2.26987e+06	2325153	1.6519e+06	2.35256e+06	1.42416	0.419033
P53680	AP-2 complex subunit sigma	O95749	GGPPS_HUMAN	Geranylgeranyl pyrophosphate synthase	622044	608084	651213	1.10157e+06	879793	697708	627114	893024	1.42402	0.0164753
Q8IVF4	Dynein heavy chain 10, axonemal	Q8WV22	NSE1_HUMAN	Non-structural maintenance of chromosomes element 1 homolog	711066	608627	690536	1.11756e+06	1.03286e+06	712039	670076	954152	1.42394	0.00693298
Q9NV56	MRG/MORF4L-binding protein	Q8IVH8	M4K3_HUMAN	Mitogen-activated protein kinase kinase kinase kinase 3	336123	150640	249667	375423	386059	286924	245477	349468	1.42363	0.0181333
Q96GE9	Distal membrane-arm assembly complex protein 1	Q86WJ1	CHD1L_HUMAN	Chromodomain-helicase-DNA-binding protein 1-like	535725	584690	702585	965992	842479	786522	607667	864998	1.42347	9.69425e-05
Q8N511	Transmembrane protein 199	O60563	CCNT1_HUMAN	Cyclin-T1	337457	344634	292891	385644	523708	478433	324994	462595	1.4234	0.000510517
O95573	Long-chain-fatty-acid--CoA ligase 3	A5YKK6	CNOT1_HUMAN	CCR4-NOT transcription complex subunit 1	2.07784e+06	2.11827e+06	2.10826e+06	2.36032e+06	3.089e+06	3.52215e+06	2.10145e+06	2.99049e+06	1.42306	0.063853
P68104	Elongation factor 1-alpha 1	Q96R06	SPAG5_HUMAN	Sperm-associated antigen 5	186087	459891	225356	167398	699264	373186	290445	413283	1.42293	0.144262
P08195	4F2 cell-surface antigen heavy chain	Q66LE6	2ABD_HUMAN	Serine/threonine-protein phosphatase 2A 55 kDa regulatory subunit B delta isoform	398889	407574	376450	596717	618691	467728	394304	561046	1.42287	0.000915371
Q96DC7	Transmembrane and coiled-coil domain-containing protein 6	Q9Y4H2	IRS2_HUMAN	Insulin receptor substrate 2	298943	380594	249899	430056	375399	516919	309812	440791	1.42277	0.00303668
Q9NNW5	WD repeat-containing protein 6	Q9H8H0	NOL11_HUMAN	Nucleolar protein 11	1.12048e+06	1.25065e+06	1.3029e+06	1.9183e+06	1.64236e+06	1.66521e+06	1.22468e+06	1.74196e+06	1.42238	7.90206e-05
Q53FT3	Protein Hikeshi	Q9Y5X2	SNX8_HUMAN	Sorting nexin-8	574178	462465	633206	829050	865865	680010	556617	791642	1.42224	0.000434811
Q9UHP3	Ubiquitin carboxyl-terminal hydrolase 25	Q13395	TARB1_HUMAN	Probable methyltransferase TARBP1	142544	142917	115079	191093	198453	179998	133513	189848	1.42194	0.00815057
Q5TEU4	Arginine-hydroxylase NDUFAF5, mitochondrial	P10515	ODP2_HUMAN	Dihydrolipoyllysine-residue acetyltransferase component of pyruvate dehydrogenase complex, mitochondrial	9540464	9417223	8866369	1298850688	1085516032	1142963584	9.27469e+06	1.3187e+07	1.42183	4.99565e-06
Q96AD5	Patatin-like phospholipase domain-containing protein 2	Q6ZMI0	PPR21_HUMAN	Protein phosphatase 1 regulatory subunit 21	692666	613177	653708	859205	937211	989476	653184	928631	1.4217	0.00377454
Q13309	S-phase kinase-associated protein 2	Q9NRA2	S17A5_HUMAN	Sialin	528769	629193	646385	809646	903642	850854	601449	854714	1.42109	2.62735e-06
O75323	Protein NipSnap homolog 2	P52948	NUP98_HUMAN	Nuclear pore complex protein Nup98-Nup96	4353549	4.05519e+06	4327767	1298850688	1085516032	1142963584	4.2455e+06	6.03245e+06	1.4209	0.0253004
Q13064	Probable E3 ubiquitin-protein ligase makorin-3	Q9BTW9	TBCD_HUMAN	Tubulin-specific chaperone D	3.85023e+06	3.60849e+06	3.86299e+06	1298850688	1085516032	1142963584	3.7739e+06	5.36067e+06	1.42046	2.76812e-06
Q15005	Signal peptidase complex subunit 2	Q9NVP2	ASF1B_HUMAN	Histone chaperone ASF1B	748596	675188	583940	1.13002e+06	1.13066e+06	590544	669241	950407	1.42013	0.0168962
Q92522	Histone H1.10	Q9Y570	PPME1_HUMAN	Protein phosphatase methylesterase 1	4536588	4536507	4.52367e+06	1298850688	1085516032	1142963584	4.53225e+06	6435986	1.42004	0.000981272
A7E2V4	Zinc finger SWIM domain-containing protein 8	P13639	EF2_HUMAN	Elongation factor 2	50183512	52172200	51201304	1298850688	1085516032	1142963584	51185672	7.26836e+07	1.42	9.5485e-06
P04920	Anion exchange protein 2	P13667	PDIA4_HUMAN	Protein disulfide-isomerase A4	23504238	23249118	23205512	1298850688	1085516032	1142963584	2.33196e+07	3.31133e+07	1.41997	7.81934e-05
P18440	Arylamine N-acetyltransferase 1	Q9BQ69	MACD1_HUMAN	ADP-ribose glycohydrolase MACROD1	4805186	5.22252e+06	5.91635e+06	1298850688	1085516032	1142963584	5.31468e+06	7.5441e+06	1.41948	1.03658e-05
Q9ULT8	E3 ubiquitin-protein ligase HECTD1	Q9H008	LHPP_HUMAN	Phospholysine phosphohistidine inorganic pyrophosphate phosphatase	1.1455e+06	1088513	1.51806e+06	1.73248e+06	1.82114e+06	1.77232e+06	1.25069e+06	1.77531e+06	1.41946	0.00109079
Q9Y3D3	28S ribosomal protein S16, mitochondrial	Q03001	DYST_HUMAN	Dystonin	6921076	3.92754e+06	2.66031e+06	1298850688	1085516032	1142963584	4.50297e+06	6.39042e+06	1.41915	0.0425858
Q8N2W9	E3 SUMO-protein ligase PIAS4	P04792	HSPB1_HUMAN	Heat shock protein beta-1	157759248	164247232	161807504	1298850688	1085516032	1142963584	161271328	2.28847e+08	1.41902	6.14534e-08
Q92540	Protein SMG7	O14841	OPLA_HUMAN	5-oxoprolinase	803197	959967	856204	1.07119e+06	1.40394e+06	1.24063e+06	873123	1.23859e+06	1.41857	0.00154697
O00468	Agrin	Q9Y2H0	DLGP4_HUMAN	Disks large-associated protein 4	467955	532092	484346	666098	734117	705249	494798	701821	1.4184	9.43996e-07
O75570	Peptide chain release factor 1, mitochondrial	Q9BTT6	LRRC1_HUMAN	Leucine-rich repeat-containing protein 1	1.52274e+06	1.38911e+06	1.47126e+06	2.13117e+06	1.84561e+06	2.23817e+06	1.46104e+06	2.07165e+06	1.41793	0.00184737
Q9BVV7	Mitochondrial import inner membrane translocase subunit Tim21	Q9UHP3	UBP25_HUMAN	Ubiquitin carboxyl-terminal hydrolase 25	155830	271841	162150	168731	352622	314959	196607	278770	1.41791	0.0522554
O95219	Sorting nexin-4	P30038	AL4A1_HUMAN	Delta-1-pyrroline-5-carboxylate dehydrogenase, mitochondrial	2243282	2329903	2.36136e+06	1298850688	1085516032	1142963584	2.31152e+06	3.27734e+06	1.41783	3.64136e-06
Q9Y243	RAC-gamma serine/threonine-protein kinase	Q8N1B4	VPS52_HUMAN	Vacuolar protein sorting-associated protein 52 homolog	788622	716066	746470	1.13206e+06	1.05416e+06	1.00498e+06	750386	1.06373e+06	1.41758	1.5141e-06
Q8WUH6	Transmembrane protein 263	P53004	BIEA_HUMAN	Biliverdin reductase A	5291943	4.90797e+06	5666875	1298850688	1085516032	1142963584	5.28893e+06	7.49604e+06	1.41731	0.000503519
Q86YQ8	Copine-8	Q9BZK7	TBL1R_HUMAN	F-box-like/WD repeat-containing protein TBL1XR1	11144699	10215130	11678299	1298850688	1085516032	1142963584	1.10127e+07	1.5608e+07	1.41727	3.52484e-06
Q9UBS4	DnaJ homolog subfamily B member 11	P30520	PURA2_HUMAN	Adenylosuccinate synthetase isozyme 2	5339637	4749930	5.88874e+06	1298850688	1085516032	1142963584	5.3261e+06	7.54529e+06	1.41666	0.00112495
Q8NFC6	Biorientation of chromosomes in cell division protein 1-like 1	Q04724	TLE1_HUMAN	Transducin-like enhancer protein 1	1.26618e+06	1.29994e+06	1.11515e+06	2250996	1.4362e+06	1.52703e+06	1.22709e+06	1.73808e+06	1.41642	0.00673738
Q49AR2	UPF0489 protein C5orf22	Q13555	KCC2G_HUMAN	Calcium/calmodulin-dependent protein kinase type II subunit gamma	468272	507700	464987	580935	719677	739788	480320	680133	1.416	0.00118109
Q9H8H0	Nucleolar protein 11	P61254	RL26_HUMAN	60S ribosomal protein L26	15460756	17168582	12967533	1298850688	1085516032	1142963584	15198957	2.15138e+07	1.41548	0.857548
Q9H9P8	L-2-hydroxyglutarate dehydrogenase, mitochondrial	O75110	ATP9A_HUMAN	Probable phospholipid-transporting ATPase IIA	275319	256864	221868	310847	367284	389109	251350	355747	1.41534	0.000174754
P49810	Presenilin-2	P18206	VINC_HUMAN	Vinculin	11891477	12054155	12957812	1298850688	1085516032	1142963584	12301148	1.74098e+07	1.4153	5.61777e-08
P04818	Thymidylate synthase	Q06547	GABP1_HUMAN	GA-binding protein subunit beta-1	505175	435596	410999	602553	719690	590834	450590	637692	1.41524	0.000118131
Q13574	Diacylglycerol kinase zeta	P31040	SDHA_HUMAN	Succinate dehydrogenase [ubiquinone] flavoprotein subunit, mitochondrial	11974322	9424189	19250728	1298850688	1085516032	1142963584	1.35497e+07	1.91754e+07	1.41519	0.0100054
Q96FN9	D-aminoacyl-tRNA deacylase 2	Q92979	NEP1_HUMAN	Ribosomal RNA small subunit methyltransferase NEP1	2.1499e+06	2.20508e+06	2.25804e+06	1298850688	1085516032	1142963584	2.20434e+06	3119499	1.41516	0.000146941
Q99653	Calcineurin B homologous protein 1	Q96DI7	SNR40_HUMAN	U5 small nuclear ribonucleoprotein 40 kDa protein	3.8471e+06	3.145e+06	3.69573e+06	1298850688	1085516032	1142963584	3.56261e+06	5.04e+06	1.41469	0.275878
P20645	Cation-dependent mannose-6-phosphate receptor	Q6NUM9	RETST_HUMAN	All-trans-retinol 13,14-reductase	1.0643e+06	999372	1.30991e+06	1.2164e+06	1.75743e+06	1798694	1.12453e+06	1.59084e+06	1.41468	0.0161959
Q96B36	Proline-rich AKT1 substrate 1	Q96ED9	HOOK2_HUMAN	Protein Hook homolog 2	402783	461483	389226	562878	572695	637625	417831	591066	1.41461	0.000294451
Q6PKG0	La-related protein 1	Q16875	F263_HUMAN	6-phosphofructo-2-kinase/fructose-2,6-bisphosphatase 3	375911	171872	292129	373836	437755	376253	279971	395948	1.41425	0.00477369
Q9Y6N1	Cytochrome c oxidase assembly protein COX11, mitochondrial	P24468	COT2_HUMAN	COUP transcription factor 2	502991	608635	554290	850219	648940	855772	555305	784977	1.4136	0.000202562
P10301	Ras-related protein R-Ras	Q9UBX3	DIC_HUMAN	Mitochondrial dicarboxylate carrier	7023683	6.86527e+06	6914062	1298850688	1085516032	1142963584	6.93434e+06	9802221	1.41358	2.5518e-06
P49789	Bis(5'-adenosyl)-triphosphatase	Q9UHX1	PUF60_HUMAN	Poly(U)-binding-splicing factor PUF60	10785681	11482106	10989173	1298850688	1085516032	1142963584	1.10857e+07	1.56697e+07	1.41351	0.00668135
Q14676	Mediator of DNA damage checkpoint protein 1	O75439	MPPB_HUMAN	Mitochondrial-processing peptidase subunit beta	4435260	4457448	4498240	1298850688	1085516032	1142963584	4.46365e+06	6308968	1.41341	6.02141e-05
Q7Z4G1	COMM domain-containing protein 6	Q9UBT2	SAE2_HUMAN	SUMO-activating enzyme subunit 2	6.83051e+06	7.64259e+06	6613083	1298850688	1085516032	1142963584	7.02873e+06	9.93427e+06	1.41338	0.00313963
Q9HAU0	Pleckstrin homology domain-containing family A member 5	Q8NBJ4	GOLM1_HUMAN	Golgi membrane protein 1	606600	619489	495226	833614	812453	786279	573772	810782	1.41307	0.00254169
O15243	Leptin receptor gene-related protein	O60701	UGDH_HUMAN	UDP-glucose 6-dehydrogenase	12704909	12751030	12844648	1298850688	1085516032	1142963584	1.27669e+07	18038050	1.41288	1.41364e-06
Q96BZ9	TBC1 domain family member 20	Q14247	SRC8_HUMAN	Src substrate cortactin	5.77246e+06	6158462	6073011	1298850688	1085516032	1142963584	6.00131e+06	8478975	1.41285	1.2841e-08
Q96QK1	Vacuolar protein sorting-associated protein 35	Q9P031	TAP26_HUMAN	Thyroid transcription factor 1-associated protein 26	378322	396200	375230	781101	301683		383251	541392	1.41263	0.403803
Q8N2M8	CLK4-associating serine/arginine rich protein	Q8N5I9	CL045_HUMAN	Uncharacterized protein C12orf45	396343	330723	405236	811430	401333	386676	377434	533147	1.41256	0.110888
P49716	CCAAT/enhancer-binding protein delta	Q9Y624	JAM1_HUMAN	Junctional adhesion molecule A	3868794	4.05812e+06	4.36782e+06	1298850688	1085516032	1142963584	4.09825e+06	5.78764e+06	1.41222	3.23688e-07
Q9BVS4	Serine/threonine-protein kinase RIO2	Q8WUD4	CCD12_HUMAN	Coiled-coil domain-containing protein 12	1.15364e+06	1.23489e+06	1.00449e+06	1.37755e+06	1.70639e+06	1.70755e+06	1.13101e+06	1.59716e+06	1.41216	1.53833e-05
Q9NPQ8	Synembryn-A	P52594	AGFG1_HUMAN	Arf-GAP domain and FG repeat-containing protein 1	900114	1.0992e+06	938389	1.33339e+06	1.36515e+06	1.44994e+06	979234	1.38283e+06	1.41215	0.00344865
Q9UHJ9	Post-GPI attachment to proteins factor 2	Q86VP6	CAND1_HUMAN	Cullin-associated NEDD8-dissociated protein 1	22234286	21948834	22381184	1298850688	1085516032	1142963584	2.21881e+07	3.13323e+07	1.41212	6.20121e-08
Q96EI5	Transcription elongation factor A protein-like 4	P28340	DPOD1_HUMAN	DNA polymerase delta catalytic subunit	4.76409e+06	5532380	4.92814e+06	1298850688	1085516032	1142963584	5074871	7.16597e+06	1.41205	5.86311e-06
P04062	Lysosomal acid glucosylceramidase	Q8NI37	PPTC7_HUMAN	Protein phosphatase PTC7 homolog	546097	537988	555061	727154	825721	761679	546382	771518	1.41205	0.000150769
P52179	Myomesin-1	Q14149	MORC3_HUMAN	MORC family CW-type zinc finger protein 3	441083	616093	469485	578815	840001	736607	508887	718474	1.41185	0.00330641
Q9UKJ3	G patch domain-containing protein 8	Q9Y248	PSF2_HUMAN	DNA replication complex GINS protein PSF2	950173	812180	1.05047e+06	1.08403e+06	1.52848e+06	1.35839e+06	937608	1.32364e+06	1.41172	0.00483519
Q99729	Heterogeneous nuclear ribonucleoprotein A/B	Q9BS26	ERP44_HUMAN	Endoplasmic reticulum resident protein 44	15478653	14755080	15759665	1298850688	1085516032	1142963584	1.53311e+07	21642152	1.41165	9.59098e-06
Q9BUL8	Programmed cell death protein 10	Q7Z5L9	I2BP2_HUMAN	Interferon regulatory factor 2-binding protein 2	653025	765719	586214	824658	1.03782e+06	967077	668319	943186	1.41128	0.00199519
Q5VZ89	DENN domain-containing protein 4C	P01889	HLAB_HUMAN	HLA class I histocompatibility antigen, B alpha chain	8519254	8882810	8583564	1298850688	1085516032	1142963584	8661876	12220023	1.41078	8.11895e-05
Q96C90	Protein phosphatase 1 regulatory subunit 14B	O14683	P5I11_HUMAN	Tumor protein p53-inducible protein 11	717359	691132	575760	936622	897643	964760	661417	933008	1.41062	0.000584204
P36897	TGF-beta receptor type-1	Q9H329	E41LB_HUMAN	Band 4.1-like protein 4B	453626	239404	175104	547189	399512	277890	289378	408197	1.4106	0.00411239
Q9UNL2	Translocon-associated protein subunit gamma	P29966	MARCS_HUMAN	Myristoylated alanine-rich C-kinase substrate	17423970	16043140	15993983	1298850688	1085516032	1142963584	16487031	23255728	1.41055	8.78406e-05
Q16881	Thioredoxin reductase 1, cytoplasmic	O95674	CDS2_HUMAN	Phosphatidate cytidylyltransferase 2	1.11657e+06	1289670	1.0176e+06	1.56032e+06	1.60054e+06	1667942	1.14128e+06	1.6096e+06	1.41035	0.000192255
Q5T3I0	G patch domain-containing protein 4	Q9Y4E5	ZN451_HUMAN	E3 SUMO-protein ligase ZNF451	373054	429528	399634	492388	723708	479290	400739	565129	1.41022	0.0279539
Q9Y530	ADP-ribose glycohydrolase OARD1	Q9H8Y8	GORS2_HUMAN	Golgi reassembly-stacking protein 2	1.84574e+06	2.62158e+06	2.17423e+06	1298850688	1085516032	1142963584	2.21385e+06	3.1219e+06	1.41017	0.0332712
Q9ULV4	Coronin-1C	Q53R41	FAKD1_HUMAN	FAST kinase domain-containing protein 1, mitochondrial	467739	438440	416369	551707	728675	584534	440849	621638	1.41009	0.00344329
Q9Y3A6	Transmembrane emp24 domain-containing protein 5	Q86YN1	DOPP1_HUMAN	Dolichyldiphosphatase 1	349644	253774	417892	524061	431837	483589	340437	479829	1.40945	0.0250248
Q9UKM7	Endoplasmic reticulum mannosyl-oligosaccharide 1,2-alpha-mannosidase	Q6P4Q7	CNNM4_HUMAN	Metal transporter CNNM4	1.01642e+06	988202	1.14851e+06	1.51452e+06	1.58372e+06	1.34584e+06	1.05104e+06	1.48136e+06	1.40942	0.00145482
Q12873	Chromodomain-helicase-DNA-binding protein 3	Q14746	COG2_HUMAN	Conserved oligomeric Golgi complex subunit 2	859676	854333	994241	1.3542e+06	1.29975e+06	1.16157e+06	902750	1.27184e+06	1.40885	3.31299e-05
Q9UDR5	Alpha-aminoadipic semialdehyde synthase, mitochondrial	Q9Y6M5	ZNT1_HUMAN	Zinc transporter 1	1.01019e+06	862804	841630	1.26283e+06	1.15345e+06	1.40712e+06	904874	1.27446e+06	1.40844	0.000200012
O95232	Luc7-like protein 3	Q9Y244	POMP_HUMAN	Proteasome maturation protein	2.2133e+06	1.97788e+06	2.17317e+06	2.7764e+06	2.98111e+06	3.20605e+06	2.12145e+06	2.98786e+06	1.4084	0.000207324
Q13330	Metastasis-associated protein MTA1	Q05048	CSTF1_HUMAN	Cleavage stimulation factor subunit 1	2.16213e+06	2.06136e+06	2.15854e+06	1298850688	1085516032	1142963584	2.12734e+06	2.99563e+06	1.40816	3.87204e-05
Q7Z6M1	Rab9 effector protein with kelch motifs	Q12981	SEC20_HUMAN	Vesicle transport protein SEC20	997889	1.01284e+06	984210	1.33185e+06	1.43008e+06	1.45522e+06	998314	1.40572e+06	1.40809	0.00438107
Q9BRP8	Partner of Y14 and mago	O60292	SI1L3_HUMAN	Signal-induced proliferation-associated 1-like protein 3	314237	507549	531086	427244	871695	605987	450958	634975	1.40806	0.0536754
Q9NS87	Kinesin-like protein KIF15	Q04206	TF65_HUMAN	Transcription factor p65	1.85493e+06	1.99156e+06	2.04155e+06	2.70811e+06	2.90248e+06	2.68005e+06	1.96268e+06	2.76355e+06	1.40805	3.46964e-06
O94776	Metastasis-associated protein MTA2	P49641	MA2A2_HUMAN	Alpha-mannosidase 2x	56970.3	38207.9	72464.7	27274.3	68029.1	140727	55881	78676.9	1.40794	0.146442
Q8TF01	Arginine/serine-rich protein PNISR	P18031	PTN1_HUMAN	Tyrosine-protein phosphatase non-receptor type 1	2.49323e+06	1951813	2.01834e+06	1298850688	1085516032	1142963584	2.15446e+06	3.0331e+06	1.40782	8.08438e-05
P04049	RAF proto-oncogene serine/threonine-protein kinase	Q9NUQ8	ABCF3_HUMAN	ATP-binding cassette sub-family F member 3	1.6779e+06	2.45716e+06	5967940	1298850688	1085516032	1142963584	3.36767e+06	4.74092e+06	1.40778	0.735085
P50897	Palmitoyl-protein thioesterase 1	A0AV96	RBM47_HUMAN	RNA-binding protein 47	498375	506464	565956	723421	726549	760854	523598	736941	1.40746	0.00014092
O95544	NAD kinase	P19447	ERCC3_HUMAN	General transcription and DNA repair factor IIH helicase subunit XPB	692042	735998	759473	1.06735e+06	1.06714e+06	944275	729171	1.02625e+06	1.40743	1.38333e-05
Q68EM7	Rho GTPase-activating protein 17	P22061	PIMT_HUMAN	Protein-L-isoaspartate(D-aspartate) O-methyltransferase	2.63258e+06	2.70596e+06	2718188	1298850688	1085516032	1142963584	2.68558e+06	3.77971e+06	1.40741	6.6568e-06
Q9H204	Mediator of RNA polymerase II transcription subunit 28	Q13363	CTBP1_HUMAN	C-terminal-binding protein 1	1.17703e+06	1.13063e+06	1.07429e+06	1.48262e+06	1.66807e+06	1.60892e+06	1.12732e+06	1.58654e+06	1.40736	8.41191e-06
Q8N954	G patch domain-containing protein 11	P47985	UCRI_HUMAN	Cytochrome b-c1 complex subunit Rieske, mitochondrial	11313413	11852453	12230987	1298850688	1085516032	1142963584	11798951	1.66039e+07	1.40723	9.69181e-06
Q9UBB9	Tuftelin-interacting protein 11	Q9H936	GHC1_HUMAN	Mitochondrial glutamate carrier 1	2.76557e+06	2939264	2.92348e+06	1298850688	1085516032	1142963584	2.8761e+06	4.04675e+06	1.40702	2.66812e-05
Q9C0B5	Palmitoyltransferase ZDHHC5	Q14978	NOLC1_HUMAN	Nucleolar and coiled-body phosphoprotein 1	3634649	3690599	3565202	1298850688	1085516032	1142963584	3630150	5.10765e+06	1.40701	0.0334313
Q9BU61	NADH dehydrogenase [ubiquinone] 1 alpha subcomplex assembly factor 3	Q06787	FMR1_HUMAN	Synaptic functional regulator FMR1	734713	722488	773115	1.0428e+06	1.1238e+06	969999	743439	1.04553e+06	1.40635	9.34754e-06
Q9ULX6	A-kinase anchor protein 8-like	Q9Y657	SPIN1_HUMAN	Spindlin-1	480276	592746	512228	974366	563407	690887	528417	742887	1.40587	0.0249417
Q14566	DNA replication licensing factor MCM6	Q9H910	JUPI2_HUMAN	Jupiter microtubule associated homolog 2	210839	219921	110805	123892	336987	300462	180522	253780	1.40582	0.0573301
Q9UJY5	ADP-ribosylation factor-binding protein GGA1	P35611	ADDA_HUMAN	Alpha-adducin	1.95462e+06	2.26621e+06	2134727	1298850688	1085516032	1142963584	2.11852e+06	2.97699e+06	1.40522	1.27176e-05
Q8WWZ3	Ectodysplasin-A receptor-associated adapter protein	Q9HDC9	APMAP_HUMAN	Adipocyte plasma membrane-associated protein	1.74646e+06	1.93266e+06	1.75144e+06	2410881	2.52222e+06	2.69782e+06	1.81019e+06	2.54364e+06	1.40518	3.67665e-06
P11234	Ras-related protein Ral-B	Q96C36	P5CR2_HUMAN	Pyrroline-5-carboxylate reductase 2	5.86253e+06	6270510	5684268	1298850688	1085516032	1142963584	5.9391e+06	8.34528e+06	1.40514	5.06026e-06
Q9HAU5	Regulator of nonsense transcripts 2	O95793	STAU1_HUMAN	Double-stranded RNA-binding protein Staufen homolog 1	1.5731e+06	1508852	1.59675e+06	2202365	2.10922e+06	2262167	1.55957e+06	2.19125e+06	1.40504	0.000416826
P53634	Dipeptidyl peptidase 1	Q9UGP4	LIMD1_HUMAN	LIM domain-containing protein 1	358809	459594	467067	683679	471787	650648	428490	602038	1.40502	0.00125188
Q8NBF2	NHL repeat-containing protein 2	P60981	DEST_HUMAN	Destrin	6.8157e+06	6.06662e+06	6.41216e+06	1298850688	1085516032	1142963584	6.43149e+06	9.03545e+06	1.40488	0.0917734
Q5JPE7	Nodal modulator 2	Q9C0D9	EPT1_HUMAN	Ethanolaminephosphotransferase 1	1.34362e+06	1432378	1.38402e+06	1911174	2.01879e+06	1.91423e+06	1.38667e+06	1.94807e+06	1.40485	0.0518934
P30046	D-dopachrome decarboxylase	Q5JPI3	CC038_HUMAN	Uncharacterized protein C3orf38	150861	130080	94639.1	186219	158677	182606	125193	175834	1.4045	0.00445906
Q16831	Uridine phosphorylase 1	Q9NVU0	RPC5_HUMAN	DNA-directed RNA polymerase III subunit RPC5	329837	393031	345138	576898	536712	386213	356002	499941	1.40432	0.00512963
Q6PJ69	Tripartite motif-containing protein 65	Q9H5N1	RABE2_HUMAN	Rab GTPase-binding effector protein 2	354233	377187	389797	417773	630482	526226	373739	524827	1.40426	0.0872078
O76031	ATP-dependent Clp protease ATP-binding subunit clpX-like, mitochondrial	P50542	PEX5_HUMAN	Peroxisomal targeting signal 1 receptor	520504	600378	636043	969425	714267	783007	585642	822233	1.40399	0.00844208
Q8TD84	Down syndrome cell adhesion molecule-like protein 1	P00390	GSHR_HUMAN	Glutathione reductase, mitochondrial	9464964	9240756	9576182	1298850688	1085516032	1142963584	9.4273e+06	1.32324e+07	1.40362	2.42685e-07
P62314	Small nuclear ribonucleoprotein Sm D1	Q68D91	MBLC2_HUMAN	Metallo-beta-lactamase domain-containing protein 2	352113	486084	239788	388756	510443	613433	359328	504211	1.4032	0.274536
Q9NRG4	N-lysine methyltransferase SMYD2	Q15061	WDR43_HUMAN	WD repeat-containing protein 43	1.95375e+06	1.7899e+06	1.67302e+06	2517402	2.44355e+06	2638619	1.80556e+06	2.53319e+06	1.403	1.04338e-05
Q7L211	Protein ABHD13	O75083	WDR1_HUMAN	WD repeat-containing protein 1	15547210	13735491	16326505	1298850688	1085516032	1142963584	1.52031e+07	2.13293e+07	1.40296	2.54113e-05
O95396	Adenylyltransferase and sulfurtransferase MOCS3	O75506	HSBP1_HUMAN	Heat shock factor-binding protein 1	1.21209e+06	1.35505e+06	1.15953e+06	1709813	1.76169e+06	1.75651e+06	1242222	1.74267e+06	1.40287	2.85511e-05
Q9H019	Mitochondrial fission regulator 1-like	P45877	PPIC_HUMAN	Peptidyl-prolyl cis-trans isomerase C	1.55596e+06	1790910	1.83618e+06	2419345	2.48453e+06	2.36588e+06	1.72768e+06	2.42325e+06	1.4026	2.55198e-05
Q96DI7	U5 small nuclear ribonucleoprotein 40 kDa protein	Q15269	PWP2_HUMAN	Periodic tryptophan protein 2 homolog	597982	544134	633654	1.05214e+06	732357	705615	591924	830037	1.40227	0.00813971
Q9NZ52	ADP-ribosylation factor-binding protein GGA3	P30876	RPB2_HUMAN	DNA-directed RNA polymerase II subunit RPB2	3290721	3314315	3397883	1298850688	1085516032	1142963584	3.33431e+06	4.67542e+06	1.40222	0.00475616
Q68D10	Protein SPT2 homolog	P16152	CBR1_HUMAN	Carbonyl reductase [NADPH] 1	19098052	18508576	18191190	1298850688	1085516032	1142963584	1.85993e+07	26079934	1.4022	1.87209e-08
Q16512	Serine/threonine-protein kinase N1	P51946	CCNH_HUMAN	Cyclin-H	1062782	1.13565e+06	1.19504e+06	1.94536e+06	1.4374e+06	1.37514e+06	1.13116e+06	1.58596e+06	1.40207	0.00666834
Q9UII4	E3 ISG15--protein ligase HERC5	Q9H0J9	PAR12_HUMAN	Protein mono-ADP-ribosyltransferase PARP12	965892	948184	802112	1.29911e+06	1.34223e+06	1.16681e+06	905396	1.26938e+06	1.40202	0.000192338
A6NFI3	Zinc finger protein 316	P43353	AL3B1_HUMAN;AL3B2_HUMAN	Aldehyde dehydrogenase family 3 member B1;Aldehyde dehydrogenase family 3 member B2	19759.4	52647.7	22994.6	59776	44203	29754.3	31800.6	44577.8	1.40179	0.0157326
Q9Y5W8	Sorting nexin-13	Q68DH5	LMBD2_HUMAN	G-protein coupled receptor-associated protein LMBRD2	307442	355182	277962	429588	340262	548197	313528	439349	1.40131	0.00571453
O14530	Thioredoxin domain-containing protein 9	Q8NCL4	GALT6_HUMAN	Polypeptide N-acetylgalactosaminyltransferase 6	92648.8	133975	157553	189528	181792	167016	128059	179445	1.40127	0.043971
Q9UPW0	Forkhead box protein J3	Q9UP83	COG5_HUMAN	Conserved oligomeric Golgi complex subunit 5	976647	896152	937410	1.29653e+06	1.30635e+06	1.33468e+06	936736	1.31252e+06	1.40117	0.000656403
Q9Y3B2	Exosome complex component CSL4	Q5MNZ9	WIPI1_HUMAN	WD repeat domain phosphoinositide-interacting protein 1	327471	354336	374848	588308	414777	477452	352218	493512	1.40115	0.00232591
O60524	Nuclear export mediator factor NEMF	Q86X76	NIT1_HUMAN	Deaminated glutathione amidase	2.35655e+06	2.55076e+06	2510270	1298850688	1085516032	1142963584	2.47253e+06	3.46409e+06	1.40103	0.00113563
P23193	Transcription elongation factor A protein 1	P22681	CBL_HUMAN	E3 ubiquitin-protein ligase CBL	760988	883970	961657	1.08292e+06	1.26939e+06	1299595	868872	1.2173e+06	1.40102	5.4107e-05
O95379	Tumor necrosis factor alpha-induced protein 8	Q5QP82	DCA10_HUMAN	DDB1- and CUL4-associated factor 10	918076	32471.9	223316	153143	792621	698788	391288	548184	1.40097	0.212215
Q9NPJ6	Mediator of RNA polymerase II transcription subunit 4	Q96MG8	PCMD1_HUMAN	Protein-L-isoaspartate O-methyltransferase domain-containing protein 1	101139	113743	88159.7	158007	119579	146920	101014	141502	1.40082	0.00653633
Q9UIM3	FK506-binding protein-like	Q8NHV4	NEDD1_HUMAN	Protein NEDD1	631068	896010	672138	1.04811e+06	956625	1.07558e+06	733072	1.02677e+06	1.40064	0.000175836
Q9BTT4	Mediator of RNA polymerase II transcription subunit 10	Q9NVI1	FANCI_HUMAN	Fanconi anemia group I protein	1.29085e+06	1.06315e+06	1.18679e+06	1.87581e+06	1508632	1.57383e+06	1.18026e+06	1.65275e+06	1.40033	0.000117158
P14735	Insulin-degrading enzyme	O94979	SC31A_HUMAN	Protein transport protein Sec31A	3.25192e+06	3.49722e+06	3.76496e+06	1298850688	1085516032	1142963584	3.5047e+06	4.90743e+06	1.40024	7.65567e-05
Q53TN4	Plasma membrane ascorbate-dependent reductase CYBRD1	P60903	S10AA_HUMAN	Protein S100-A10	29279752	28272986	27957170	1298850688	1085516032	1142963584	2.85033e+07	3.99096e+07	1.40018	2.74461e-07
O00159	Unconventional myosin-Ic	Q8TBF4	ZCRB1_HUMAN	Zinc finger CCHC-type and RNA-binding motif-containing protein 1	998390	1.04385e+06	765379	1.05313e+06	1.6692e+06	1.20733e+06	935871	1.30989e+06	1.39965	0.124348
Q96PE3	Inositol polyphosphate-4-phosphatase type I A	Q99808	S29A1_HUMAN	Equilibrative nucleoside transporter 1	897700	1.58402e+06	699331	646421	1.91133e+06	1.89435e+06	1.06035e+06	1.48404e+06	1.39957	0.161576
Q7Z4Q2	HEAT repeat-containing protein 3	Q9NW13	RBM28_HUMAN	RNA-binding protein 28	1.67308e+06	1.35384e+06	1.61882e+06	2.15548e+06	2432565	1.91125e+06	1.54858e+06	2.16643e+06	1.39898	0.00036968
P98194	Calcium-transporting ATPase type 2C member 1	Q8IY67	RAVR1_HUMAN	Ribonucleoprotein PTB-binding 1	5.32159e+06	6611270	6598434	1298850688	1085516032	1142963584	6.1771e+06	8.64107e+06	1.39889	0.00353709
O15020	Spectrin beta chain, non-erythrocytic 2	P32456	GBP2_HUMAN	Guanylate-binding protein 2	2577020	2.41779e+06	2.84367e+06	1298850688	1085516032	1142963584	2.61283e+06	3.65404e+06	1.3985	5.95865e-06
Q8IZ83	Aldehyde dehydrogenase family 16 member A1	Q7LG56	RIR2B_HUMAN	Ribonucleoside-diphosphate reductase subunit M2 B	206901	237686	188979	281221	274026	330762	211189	295336	1.39845	0.000872806
Q9UNN5	FAS-associated factor 1	Q15751	HERC1_HUMAN	Probable E3 ubiquitin-protein ligase HERC1	545758	204969	606707	822860	274856	800491	452478	632736	1.39838	0.252998
Q9Y2E5	Epididymis-specific alpha-mannosidase	Q9Y241	HIG1A_HUMAN	HIG1 domain family member 1A, mitochondrial	14819230	13837085	15050613	1298850688	1085516032	1142963584	14568976	2.03679e+07	1.39804	1.73214e-05
Q9Y2H0	Disks large-associated protein 4	Q15560	TCEA2_HUMAN	Transcription elongation factor A protein 2		274944	229319	211670	318777	526812	252132	352420	1.39776	0.842366
Q96GA3	Protein LTV1 homolog	P22087	FBRL_HUMAN	rRNA 2'-O-methyltransferase fibrillarin	6.25627e+06	6078470	5859829	1298850688	1085516032	1142963584	6.06486e+06	8477074	1.39774	6.66114e-06
P07741	Adenine phosphoribosyltransferase	Q13636	RAB31_HUMAN	Ras-related protein Rab-31	405299	279660	318862	511603	475974	414828	334607	467468	1.39707	0.00122035
P11169	Solute carrier family 2, facilitated glucose transporter member 3	P13489	RINI_HUMAN	Ribonuclease inhibitor	16981824	16334568	16477861	1298850688	1085516032	1142963584	1.65981e+07	23185798	1.3969	0.000636538
Q9H0P0	Cytosolic 5'-nucleotidase 3A	Q9H840	GEMI7_HUMAN	Gem-associated protein 7	386250	460062	513157	671425	594515	633038	453156	632993	1.39685	0.0362676
Q6UB35	Monofunctional C1-tetrahydrofolate synthase, mitochondrial	P68400	CSK21_HUMAN	Casein kinase II subunit alpha	5177350	5.29944e+06	5531377	1298850688	1085516032	1142963584	5.33606e+06	7.45049e+06	1.39625	0.000892883
Q9Y5J6	Mitochondrial import inner membrane translocase subunit Tim10 B	Q07960	RHG01_HUMAN	Rho GTPase-activating protein 1	8115185	7906943	7.93781e+06	1298850688	1085516032	1142963584	7.98665e+06	1.11499e+07	1.39607	0.000406056
Q9Y6M4	Casein kinase I isoform gamma-3	Q9NP79	VTA1_HUMAN	Vacuolar protein sorting-associated protein VTA1 homolog	8765260	8362754	9087256	1298850688	1085516032	1142963584	8.73842e+06	12191957	1.39521	0.000277695
P37802	Transgelin-2	P16219	ACADS_HUMAN	Short-chain specific acyl-CoA dehydrogenase, mitochondrial	632915	519796	659944	1052703	759960	715250	604218	842638	1.39459	0.0384102
Q12770	Sterol regulatory element-binding protein cleavage-activating protein	Q96RS6	NUDC1_HUMAN	NudC domain-containing protein 1	3420325	3403141	2975658	1298850688	1085516032	1142963584	3.26637e+06	4.55414e+06	1.39425	5.84348e-05
P85037	Forkhead box protein K1	Q9UNS2	CSN3_HUMAN	COP9 signalosome complex subunit 3	4764293	4429394	4709759	1298850688	1085516032	1142963584	4634482	6461307	1.39418	0.0255604
Q9H410	Kinetochore-associated protein DSN1 homolog	G3N0S9	G3N0S9_BOVIN	Uncharacterized protein	1.97419e+06	2.04508e+06	1.9869e+06	1298850688	1085516032	1142963584	2.00206e+06	2.79115e+06	1.39414	2.85536e-05
O43292	Glycosylphosphatidylinositol anchor attachment 1 protein	O43795	MYO1B_HUMAN	Unconventional myosin-Ib	3.65674e+06	3.9723e+06	3.92259e+06	1298850688	1085516032	1142963584	3.85055e+06	5.36814e+06	1.39412	1.19822e-05
Q6NXT1	Ankyrin repeat domain-containing protein 54	Q14155	ARHG7_HUMAN	Rho guanine nucleotide exchange factor 7	1.07098e+06	1.14231e+06	1.19755e+06	1.55142e+06	1.57307e+06	1.63043e+06	1.13695e+06	1.58497e+06	1.39406	2.05946e-05
Q6GYQ0	Ral GTPase-activating protein subunit alpha-1	P18510	IL1RA_HUMAN	Interleukin-1 receptor antagonist protein	1.17579e+06	1.39216e+06	1.07855e+06	1.7944e+06	1607621	1.67927e+06	1.2155e+06	1.69376e+06	1.39347	1.53825e-05
Q7KZ85	Transcription elongation factor SPT6	Q86VQ6	TRXR3_HUMAN	Thioredoxin reductase 3	168535	197256	166723	301853	200546	239477	177505	247292	1.39316	0.00945119
Q52LJ0	Protein FAM98B	O95372	LYPA2_HUMAN	Acyl-protein thioesterase 2	3.11076e+06	3.45632e+06	3.15579e+06	1298850688	1085516032	1142963584	3.24095e+06	4514257	1.39288	0.000109934
P07602	Prosaposin	Q99497	PARK7_HUMAN	Parkinson disease protein 7	29484106	28670174	29429616	1298850688	1085516032	1142963584	29194632	4.06611e+07	1.39276	1.67402e-05
Q15257	Serine/threonine-protein phosphatase 2A activator	P40337	VHL_HUMAN	von Hippel-Lindau disease tumor suppressor	700530	593158	758415	930978		974242	684034	952610	1.39263	0.0560695
Q5K651	Sterile alpha motif domain-containing protein 9	Q96IR7	HPDL_HUMAN	4-hydroxyphenylpyruvate dioxygenase-like protein	1510584	1.48427e+06	1.43759e+06	2.12483e+06	2.06593e+06	1.98185e+06	1.47748e+06	2.05754e+06	1.3926	4.02522e-06
Q9BWJ5	Splicing factor 3B subunit 5	P46777	RL5_HUMAN	60S ribosomal protein L5	22115582	21588358	22684020	1298850688	1085516032	1142963584	22129320	3.08169e+07	1.39258	0.000237403
Q5VYK3	Proteasome adapter and scaffold protein ECM29	Q92696	PGTA_HUMAN	Geranylgeranyl transferase type-2 subunit alpha	869987	715251	885493	1.22417e+06	1.06713e+06	1.14852e+06	823577	1.1466e+06	1.39223	4.83719e-05
Q9NXV2	BTB/POZ domain-containing protein KCTD5	Q93052	LPP_HUMAN	Lipoma-preferred partner	605618	660128	610949	948210	807586	856979	625565	870925	1.39222	0.00011399
P61604	10 kDa heat shock protein, mitochondrial	P31930	QCR1_HUMAN	Cytochrome b-c1 complex subunit 1, mitochondrial	28187068	26450232	29012566	1298850688	1085516032	1142963584	2.78833e+07	3.88171e+07	1.39213	0.000573029
Q6DHV7	Adenosine deaminase-like protein	O43818	U3IP2_HUMAN	U3 small nucleolar RNA-interacting protein 2	1497055	1.57099e+06	1.67052e+06	2.06149e+06	2.26154e+06	2.27317e+06	1579519	2.19874e+06	1.39203	0.00826373
O15305	Phosphomannomutase 2	Q96A49	SYAP1_HUMAN	Synapse-associated protein 1	1327427	1.68204e+06	1.59432e+06	2289765	2135789	1.98173e+06	1.5346e+06	2.13576e+06	1.39174	0.000330191
Q00688	Peptidyl-prolyl cis-trans isomerase FKBP3	Q15386	UBE3C_HUMAN	Ubiquitin-protein ligase E3C	3.5648e+06	1.85366e+06	1.65643e+06	1298850688	1085516032	1142963584	2.3583e+06	3.28188e+06	1.39163	0.0358932
Q02218	2-oxoglutarate dehydrogenase, mitochondrial	P11137	MTAP2_HUMAN	Microtubule-associated protein 2	1.22605e+06	833658	149657	1.7061e+06	364358	1.00389e+06	736456	1024782	1.3915	0.527392
P36543	V-type proton ATPase subunit E 1	P28702	RXRB_HUMAN	Retinoic acid receptor RXR-beta	400311	490175	477843	616861	655882	631271	456110	634671	1.39149	0.00104153
P09661	U2 small nuclear ribonucleoprotein A'	Q8IWA0	WDR75_HUMAN	WD repeat-containing protein 75	437221	560368	641782	624124	747684	909050	546457	760286	1.3913	0.00482193
Q8NCE0	tRNA-splicing endonuclease subunit Sen2	Q9Y2Q3	GSTK1_HUMAN	Glutathione S-transferase kappa 1	7952407	8.14808e+06	11134138	1298850688	1085516032	1142963584	9.07821e+06	12629973	1.39124	0.0208978
Q16637	Survival motor neuron protein	Q14BN4	SLMAP_HUMAN	Sarcolemmal membrane-associated protein	842235	651545	566123	991384	929371	944963	686634	955239	1.39119	0.00174233
Q8TB22	Spermatogenesis-associated protein 20	O75419	CDC45_HUMAN	Cell division control protein 45 homolog	313625	371306	318814	406027	628448	361819	334582	465431	1.39108	0.392023
Q7Z4F1	Low-density lipoprotein receptor-related protein 10	O75477	ERLN1_HUMAN	Erlin-1	1420070	1381661	1408474	1.89673e+06	2.08648e+06	1.87326e+06	1.4034e+06	1.95216e+06	1.39102	0.000153508
P28070	Proteasome subunit beta type-4	P04049	RAF1_HUMAN	RAF proto-oncogene serine/threonine-protein kinase	582370	634147	703729	804764	872470	993861	640082	890365	1.39102	0.00578641
Q15208	Serine/threonine-protein kinase 38	P49023	PAXI_HUMAN	Paxillin	779515	2.90521e+06	2.54434e+06	2.55416e+06	3.39025e+06	2.71887e+06	2.07635e+06	2.88776e+06	1.39078	0.111699
P32019	Type II inositol 1,4,5-trisphosphate 5-phosphatase	O94822	LTN1_HUMAN	E3 ubiquitin-protein ligase listerin	948122	1124590	1.07095e+06	1.41387e+06	1466469	1.4913e+06	1.04789e+06	1.45721e+06	1.39062	0.000270315
P14859	POU domain, class 2, transcription factor 1	P52788	SPSY_HUMAN	Spermine synthase	6589292	6940422	6.99263e+06	1298850688	1085516032	1142963584	6.84078e+06	9510117	1.39021	0.00702276
Q9NRY5	Protein FAM114A2	P36957	ODO2_HUMAN	Dihydrolipoyllysine-residue succinyltransferase component of 2-oxoglutarate dehydrogenase complex, mitochondrial	13001325	11980552	13689776	1298850688	1085516032	1142963584	12890551	17918400	1.39004	0.00123617
P55072	Transitional endoplasmic reticulum ATPase	Q96NB3	ZN830_HUMAN	Zinc finger protein 830	4.68913e+06	2271576	3.76012e+06	2574137	6279553	6044721	3.57361e+06	4966137	1.38967	0.11759
P30626	Sorcin	Q9Y4J8	DTNA_HUMAN	Dystrobrevin alpha	269758	326009	307011	416622	374974	462787	300926	418128	1.38947	0.0223626
O94966	Ubiquitin carboxyl-terminal hydrolase 19	O15228	GNPAT_HUMAN	Dihydroxyacetone phosphate acyltransferase	687830	629965	635333	839413	932824	941445	651043	904560	1.3894	8.03982e-05
Q96RS6	NudC domain-containing protein 1	Q9H079	KTBL1_HUMAN	KATNB1-like protein 1	90061.8	280814	73038.6	158354	138977	319368	147972	205566	1.38923	0.753408
P35637	RNA-binding protein FUS	Q9UNH6	SNX7_HUMAN	Sorting nexin-7	311081	217168	239007	375012	371385	319374	255752	355257	1.38907	0.024147
Q9NP80	Calcium-independent phospholipase A2-gamma	Q03426	KIME_HUMAN	Mevalonate kinase	1.48861e+06	1.4038e+06	1.52672e+06	2.0133e+06	1.99725e+06	2127639	1.47304e+06	2.04606e+06	1.389	2.67428e-05
Q04917	14-3-3 protein eta	Q9UKZ1	CNO11_HUMAN	CCR4-NOT transcription complex subunit 11	816799	924962	1.10193e+06	1.44793e+06	1.23554e+06	1.26637e+06	947897	1.31661e+06	1.38898	0.000112768
Q8TAG9	Exocyst complex component 6	Q9BRX8	PXL2A_HUMAN	Peroxiredoxin-like 2A	783673	634651	813037	1.07159e+06	1.0294e+06	997903	743787	1.03296e+06	1.38879	0.000331646
Q8IYB1	Protein MB21D2	Q5EBM0	CMPK2_HUMAN	UMP-CMP kinase 2, mitochondrial	1.50749e+06	1.56255e+06	1.61489e+06	2.02851e+06	2245723	2.23057e+06	1.56164e+06	2.16827e+06	1.38846	7.26872e-05
Q6UN15	Pre-mRNA 3'-end-processing factor FIP1	Q86VN1	VPS36_HUMAN	Vacuolar protein-sorting-associated protein 36	606955	735732	827905	1.09816e+06	896898	1.01729e+06	723531	1.00411e+06	1.3878	0.00167854
P61599	N-alpha-acetyltransferase 20	O14617	AP3D1_HUMAN	AP-3 complex subunit delta-1	2141828	2.43692e+06	2.24033e+06	1298850688	1085516032	1142963584	2.27302e+06	3.15444e+06	1.38777	1.26047e-05
Q96K17	Transcription factor BTF3 homolog 4	Q9BZG1	RAB34_HUMAN	Ras-related protein Rab-34	5350253	4.44307e+06	4.80028e+06	1298850688	1085516032	1142963584	4864535	6.75022e+06	1.38764	0.173013
Q13795	ADP-ribosylation factor-related protein 1	P17050	NAGAB_HUMAN	Alpha-N-acetylgalactosaminidase	594536	402948	633274	933849	620547	708438	543586	754278	1.3876	0.00882808
Q5TC82	Roquin-1	Q9NQE9	HINT3_HUMAN	Histidine triad nucleotide-binding protein 3	1.92933e+06	1.82085e+06	1866288	1298850688	1085516032	1142963584	1.87216e+06	2.59725e+06	1.3873	0.00145529
Q96Q15	Serine/threonine-protein kinase SMG1	Q96HR9	REEP6_HUMAN	Receptor expression-enhancing protein 6	457325	536502	470444	769478	501553	759991	488090	677007	1.38705	0.0147488
Q96BR1	Serine/threonine-protein kinase Sgk3	Q9NRK6	ABCBA_HUMAN	ATP-binding cassette sub-family B member 10, mitochondrial	687500	577887	599212	966829	821322	797889	621533	862013	1.38691	0.000204425
Q5T200	Zinc finger CCCH domain-containing protein 13	P78310	CXAR_HUMAN	Coxsackievirus and adenovirus receptor	783096	608589	606027	1.0238e+06	671725	1.07334e+06	665904	922956	1.38602	0.0190809
Q9C037	E3 ubiquitin-protein ligase TRIM4	P63104	1433Z_HUMAN	14-3-3 protein zeta/delta	82006624	82419424	84923152	1298850688	1085516032	1142963584	83116400	1.15198e+08	1.38599	1.26467e-05
O95400	CD2 antigen cytoplasmic tail-binding protein 2	Q15738	NSDHL_HUMAN	Sterol-4-alpha-carboxylate 3-dehydrogenase, decarboxylating	1.55041e+06	1.4475e+06	1.79539e+06	2.41738e+06	2.22267e+06	2.00206e+06	1.59777e+06	2.21404e+06	1.38571	0.0190367
Q9Y294	Histone chaperone ASF1A	P30084	ECHM_HUMAN	Enoyl-CoA hydratase, mitochondrial	9635802	10427762	10166530	1298850688	1085516032	1142963584	10076698	13957253	1.3851	1.64779e-06
A0A075B6H9;A0A075B6K6;A0A0B4J1Y8	Immunoglobulin lambda variable 4-69;Immunoglobulin lambda variable 4-3;Immunoglobulin lambda variable 9-49	O43813	LANC1_HUMAN	Glutathione S-transferase LANCL1	5016326	4723715	4.73188e+06	1298850688	1085516032	1142963584	4.82397e+06	6.6806e+06	1.38487	1.12153e-07
Q9Y608	Leucine-rich repeat flightless-interacting protein 2	Q969V3	NCLN_HUMAN	Nicalin	2.00278e+06	2.18933e+06	2000325	2.74486e+06	2.99732e+06	2832381	2.06415e+06	2.85818e+06	1.38468	2.20398e-05
Q5VW36	Focadhesin	Q9NUQ6	SPS2L_HUMAN	SPATS2-like protein	1.42258e+06	1.13715e+06	1.49682e+06	2456065	1560272	1.60042e+06	1.35218e+06	1.87225e+06	1.38462	0.0239464
Q14493	Histone RNA hairpin-binding protein	Q9Y5Z4	HEBP2_HUMAN	Heme-binding protein 2	3362374	3.37588e+06	3.19056e+06	1298850688	1085516032	1142963584	3.3096e+06	4.58239e+06	1.38457	2.12452e-08
Q6NYC1	Bifunctional arginine demethylase and lysyl-hydroxylase JMJD6	Q86X10	RLGPB_HUMAN	Ral GTPase-activating protein subunit beta	629830	496755	514377	709697	664304	897856	546987	757286	1.38447	0.00061146
P40424	Pre-B-cell leukemia transcription factor 1	P48431	SOX2_HUMAN	Transcription factor SOX-2	2.26597e+06	2147410	1.98661e+06	1298850688	1085516032	1142963584	2.13333e+06	2.95311e+06	1.38427	0.000349559
A0JNW5	UHRF1-binding protein 1-like	P50395	GDIB_HUMAN	Rab GDP dissociation inhibitor beta	25529426	26624562	25386046	1298850688	1085516032	1142963584	25846678	35777120	1.38421	1.45638e-06
Q9H2D6	TRIO and F-actin-binding protein	Q08AM6	VAC14_HUMAN	Protein VAC14 homolog	1.57759e+06	1.39861e+06	1.3671e+06	2.07292e+06	1.96411e+06	1.97486e+06	1.44777e+06	2.00396e+06	1.38417	1.30511e-05
Q13889	General transcription factor IIH subunit 3	Q9UL46	PSME2_HUMAN	Proteasome activator complex subunit 2	12814155	11537803	10821044	1298850688	1085516032	1142963584	11724334	1.62281e+07	1.38414	0.000727664
Q5VZE5	N-alpha-acetyltransferase 35, NatC auxiliary subunit	Q8IV36	HID1_HUMAN	Protein HID1	533428	637423	552680	836915	823795	724515	574510	795075	1.38392	0.000129587
Q13501	Sequestosome-1	O15118	NPC1_HUMAN	NPC intracellular cholesterol transporter 1	1179203	1.05589e+06	1.07226e+06	1.56191e+06	1377825	1.6369e+06	1.10245e+06	1.52554e+06	1.38377	0.000370587
O60361	Putative nucleoside diphosphate kinase	P40121	CAPG_HUMAN	Macrophage-capping protein	2935260	2.67752e+06	3.0108e+06	1298850688	1085516032	1142963584	2.87453e+06	3.97745e+06	1.38369	0.00013549
P36578	60S ribosomal protein L4	O95671	ASML_HUMAN	Probable bifunctional dTTP/UTP pyrophosphatase/methyltransferase protein	615855	483296	681582	794849	924709	744326	593577	821295	1.38364	0.000283197
P14635	G2/mitotic-specific cyclin-B1	P22830	HEMH_HUMAN	Ferrochelatase, mitochondrial	1.83495e+06	3224553	1.63798e+06	2.03424e+06	5.34866e+06	1.88168e+06	2.23249e+06	3.08819e+06	1.38329	0.538477
Q7Z406	Myosin-14	Q8N392	RHG18_HUMAN	Rho GTPase-activating protein 18	400260	265846	447731	609619	488512	442598	371279	513576	1.38326	0.00851044
P49711	Transcriptional repressor CTCF	Q13011	ECH1_HUMAN	Delta(3,5)-Delta(2,4)-dienoyl-CoA isomerase, mitochondrial	4303328	3.90984e+06	4.14867e+06	1298850688	1085516032	1142963584	4.12061e+06	5696649	1.38248	0.00447204
O95249	Golgi SNAP receptor complex member 1	Q9NTG7	SIR3_HUMAN	NAD-dependent protein deacetylase sirtuin-3, mitochondrial	779550	927830	622952	1045894	1.30978e+06	865801	776777	1.07382e+06	1.38241	0.0206277
O75147	Obscurin-like protein 1	Q9NRR5	UBQL4_HUMAN	Ubiquilin-4	2.66384e+06	2652907	2.46331e+06	1298850688	1085516032	1142963584	2.59335e+06	3.58489e+06	1.38234	6.79998e-08
Q15262	Receptor-type tyrosine-protein phosphatase kappa	O43567	RNF13_HUMAN	E3 ubiquitin-protein ligase RNF13	118662		93226.5	203338	89391.6		105944	146365	1.38153	0.148491
Q8TAB3	Protocadherin-19	Q13813	SPTN1_HUMAN	Spectrin alpha chain, non-erythrocytic 1	8862149	8.36042e+06	7.91332e+06	1298850688	1085516032	1142963584	8.37863e+06	11574887	1.38148	6.24064e-06
Q99618	Cell division cycle-associated protein 3	O60256	KPRB_HUMAN	Phosphoribosyl pyrophosphate synthase-associated protein 2	3.62417e+06	3.79892e+06	3.86173e+06	1298850688	1085516032	1142963584	3.76161e+06	5.19641e+06	1.38143	3.59891e-07
Q15388	Mitochondrial import receptor subunit TOM20 homolog	Q8NF50	DOCK8_HUMAN	Dedicator of cytokinesis protein 8	17845358	38970420	20569786	1298850688	1085516032	1142963584	25795188	3.56275e+07	1.38117	0.0310034
Q96D53	Atypical kinase COQ8B, mitochondrial	P54289	CA2D1_HUMAN	Voltage-dependent calcium channel subunit alpha-2/delta-1	95871.4	186655	112524	146194	212547	186836	131684	181859	1.38103	0.312386
Q9UJ41	Rab5 GDP/GTP exchange factor	Q96S94	CCNL2_HUMAN	Cyclin-L2	285010	355894	190748	447654	289773	411047	277218	382825	1.38095	0.0141829
Q9UL54	Serine/threonine-protein kinase TAO2	Q8N584	TT39C_HUMAN	Tetratricopeptide repeat protein 39C	147230	191424	158930	253878	189032	244203	165861	229038	1.3809	0.00310961
Q9UBS8	E3 ubiquitin-protein ligase RNF14	P11182	ODB2_HUMAN	Lipoamide acyltransferase component of branched-chain alpha-keto acid dehydrogenase complex, mitochondrial	4.03261e+06	2.96681e+06	2.64186e+06	1298850688	1085516032	1142963584	3.21376e+06	4.43733e+06	1.38073	0.00355628
Q9BXF6	Rab11 family-interacting protein 5	P80188	NGAL_HUMAN	Neutrophil gelatinase-associated lipocalin	3464462	3.39264e+06	3.71413e+06	1298850688	1085516032	1142963584	3.52375e+06	4.86504e+06	1.38064	7.7667e-05
Q8IWW6	Rho GTPase-activating protein 12	P27635	RL10_HUMAN	60S ribosomal protein L10	10743790	10319227	10053933	1298850688	1085516032	1142963584	1.03723e+07	14319234	1.38052	0.00272224
Q06495;Q8N130	Sodium-dependent phosphate transport protein 2A;Sodium-dependent phosphate transport protein 2C	Q7Z6J9	SEN54_HUMAN	tRNA-splicing endonuclease subunit Sen54	313164	282441	249741	393864	405760	367310	281782	388978	1.38042	2.62171e-05
O43169	Cytochrome b5 type B	P55268	LAMB2_HUMAN	Laminin subunit beta-2	383529	369804	383785	541332	495647	532722	379039	523234	1.38042	0.522406
Q96CU9	FAD-dependent oxidoreductase domain-containing protein 1	P43246	MSH2_HUMAN	DNA mismatch repair protein Msh2	3.58862e+06	3.62551e+06	3521230	1298850688	1085516032	1142963584	3.57845e+06	4.93912e+06	1.38024	0.000706053
P49023	Paxillin	O75884	RBBP9_HUMAN	Serine hydrolase RBBP9	777313	756878	750793	1.21118e+06	965629	976594	761661	1.05113e+06	1.38005	0.00760984
Q9BUT1	3-hydroxybutyrate dehydrogenase type 2	P07099	HYEP_HUMAN	Epoxide hydrolase 1	3.75709e+06	3.44287e+06	4.0248e+06	1298850688	1085516032	1142963584	3.74159e+06	5163462	1.38002	1.02538e-05
Q93096	Protein tyrosine phosphatase type IVA 1	Q9UPN7	PP6R1_HUMAN	Serine/threonine-protein phosphatase 6 regulatory subunit 1	563529	692909	670096	805439	921054	931714	642178	886069	1.37979	2.52633e-05
O43592	Exportin-T	Q9P003	CNIH4_HUMAN	Protein cornichon homolog 4	9117856	9546375	9088245	1298850688	1085516032	1142963584	9.25083e+06	12762358	1.37959	2.27963e-05
Q9BQG0	Myb-binding protein 1A	Q02818	NUCB1_HUMAN	Nucleobindin-1	1205385	1.37093e+06	1.38711e+06	1.85971e+06	1949055	1.65807e+06	1.32114e+06	1.82228e+06	1.37932	2.18415e-05
Q8NFA0	Ubiquitin carboxyl-terminal hydrolase 32	Q8NHH9	ATLA2_HUMAN	Atlastin-2	900871	802851	988700	1.26397e+06	1.23902e+06	1.21011e+06	897474	1.2377e+06	1.37909	3.75583e-05
P27540	Aryl hydrocarbon receptor nuclear translocator	Q86Y82	STX12_HUMAN	Syntaxin-12	916226	787434	687280	962956	1.29304e+06	1.04108e+06	796980	1.09902e+06	1.37899	0.00213608
Q9NRL2	Bromodomain adjacent to zinc finger domain protein 1A	P63027	VAMP2_HUMAN	Vesicle-associated membrane protein 2	3.58581e+06	3561777	3.67887e+06	1298850688	1085516032	1142963584	3.60882e+06	4.97609e+06	1.37887	1.8538e-05
Q96B77	Transmembrane protein 186	P31946	1433B_HUMAN	14-3-3 protein beta/alpha	42481892	42292888	41952848	1298850688	1085516032	1142963584	4.22425e+07	5.82466e+07	1.37886	0.0041783
Q9BU23	Lipase maturation factor 2	P55211	CASP9_HUMAN	Caspase-9	482333	381864	411973	568471	678858	512109	425390	586479	1.37869	0.00115911
Q7Z412	Peroxisome assembly protein 26	Q99797	MIPEP_HUMAN	Mitochondrial intermediate peptidase	1.70612e+06	2.00665e+06	1890482	2.4899e+06	2.68717e+06	2.54491e+06	1.86775e+06	2.57399e+06	1.37812	3.27757e-05
P61009	Signal peptidase complex subunit 3	Q8NE01	CNNM3_HUMAN	Metal transporter CNNM3	887169	653229	716156	984006	1.05232e+06	1.07327e+06	752185	1.03653e+06	1.37803	0.0231764
Q92545	Transmembrane protein 131	P32455	GBP1_HUMAN	Guanylate-binding protein 1	1.35933e+06	1339635	2.5898e+06	2.05509e+06	2736045	2.49666e+06	1.76292e+06	2.42926e+06	1.37798	0.00571008
Q9UPN6	SR-related and CTD-associated factor 8	Q969H8	MYDGF_HUMAN	Myeloid-derived growth factor	2.91096e+06	2.79908e+06	3.09172e+06	1298850688	1085516032	1142963584	2.93392e+06	4.04269e+06	1.37791	0.000421452
Q9H9B1	Histone-lysine N-methyltransferase EHMT1	O95861	BPNT1_HUMAN	3'(2'),5'-bisphosphate nucleotidase 1	1.6325e+06	1959364	1.934e+06	2.48749e+06	2536829	2589578	1.84195e+06	2.53797e+06	1.37787	0.000124963
Q8NEW0	Zinc transporter 7	Q96ND0	F210A_HUMAN	Protein FAM210A	1.02712e+06	731803	1.05745e+06	1229256	1.11236e+06	1.53817e+06	938791	1.29326e+06	1.37758	0.00318903
O15264	Mitogen-activated protein kinase 13	P55011	S12A2_HUMAN	Solute carrier family 12 member 2	579558	552098	623801	843553	825594	748831	585152	805993	1.37741	0.00112833
P23921	Ribonucleoside-diphosphate reductase large subunit	Q75QN2	INT8_HUMAN	Integrator complex subunit 8	878921	867987	737500	1057016	1.03369e+06	1.33127e+06	828136	1.14066e+06	1.37738	0.00091446
P61088	Ubiquitin-conjugating enzyme E2 N	Q96H78	S2544_HUMAN	Solute carrier family 25 member 44	690361	509411	758981	895524	875333	927011	652918	899289	1.37734	0.0013289
Q8N3D4	EH domain-binding protein 1-like protein 1	Q15334	L2GL1_HUMAN	Lethal(2) giant larvae protein homolog 1	703433	1.35079e+06	953475	1.07024e+06	1.4987e+06	1.57366e+06	1.00257e+06	1.38087e+06	1.37733	0.00901222
O00139	Kinesin-like protein KIF2A	O43175	SERA_HUMAN	D-3-phosphoglycerate dehydrogenase	22854642	21920584	24117674	1298850688	1085516032	1142963584	22964300	31625980	1.37718	0.000520277
Q9UBC1	NF-kappa-B inhibitor-like protein 1	P30622	CLIP1_HUMAN	CAP-Gly domain-containing linker protein 1	801136	1390344	893568	1.3242e+06	1.59473e+06	1.32898e+06	1.02835e+06	1.41597e+06	1.37694	0.00641703
Q96GC9	Vacuole membrane protein 1	Q9Y316	MEMO1_HUMAN	Protein MEMO1	5499650	3.71594e+06	4303363	1298850688	1085516032	1142963584	4.50632e+06	6204165	1.37677	0.0371744
P12236	ADP/ATP translocase 3	Q6I9Y2	THOC7_HUMAN	THO complex subunit 7 homolog	287167	252583	267242	421009	358918	331096	268997	370341	1.37675	0.0605103
Q7Z4H3	5'-deoxynucleotidase HDDC2	P15170	ERF3A_HUMAN	Eukaryotic peptide chain release factor GTP-binding subunit ERF3A	8.28566e+06	7828622	8.26068e+06	1298850688	1085516032	1142963584	8.12499e+06	1.11848e+07	1.37659	0.000134197
O43709	Probable 18S rRNA (guanine-N(7))-methyltransferase	Q9P265	DIP2B_HUMAN	Disco-interacting protein 2 homolog B	1.39489e+06	1201915	1273339	1741660	1.648e+06	1.93738e+06	1.29005e+06	1.77568e+06	1.37644	2.76034e-05
Q9HB90	Ras-related GTP-binding protein C	Q96LJ7	DHRS1_HUMAN	Dehydrogenase/reductase SDR family member 1	1.4225e+06	1340941	1.43924e+06	1.77662e+06	1.89504e+06	2.11265e+06	1.40089e+06	1.9281e+06	1.37634	0.0035207
Q15370	Elongin-B	O95373	IPO7_HUMAN	Importin-7	11611187	12415232	12472358	1298850688	1085516032	1142963584	12166259	1.67438e+07	1.37625	0.000791472
P55055	Oxysterols receptor LXR-beta	P30419	NMT1_HUMAN	Glycylpeptide N-tetradecanoyltransferase 1	5592970	5577925	5.56229e+06	1298850688	1085516032	1142963584	5.57773e+06	7.67387e+06	1.37581	7.06877e-08
Q6ZRQ5	Protein MMS22-like	Q05397	FAK1_HUMAN	Focal adhesion kinase 1	1.32095e+06	1.21763e+06	1.1657e+06	1.66218e+06	1.65135e+06	1.77933e+06	1.23476e+06	1.69762e+06	1.37486	1.05465e-07
O60551	Glycylpeptide N-tetradecanoyltransferase 2	P08397	HEM3_HUMAN	Porphobilinogen deaminase	1.45856e+06	1.42059e+06	1.81136e+06	2.13667e+06	2.0257e+06	2.28535e+06	1.5635e+06	2.14924e+06	1.37463	7.30743e-05
Q7Z2W9	39S ribosomal protein L21, mitochondrial	Q9NVX2	NLE1_HUMAN	Notchless protein homolog 1	3.12885e+06	2280848	1.99678e+06	1298850688	1085516032	1142963584	2.46883e+06	3.39341e+06	1.3745	0.0165949
Q9H7D0	Dedicator of cytokinesis protein 5	Q9NZN5	ARHGC_HUMAN	Rho guanine nucleotide exchange factor 12	136634	49914.9	108678	108990	163959	132752	98409.2	135234	1.3742	0.013446
Q14435	Polypeptide N-acetylgalactosaminyltransferase 3	P55957	BID_HUMAN	BH3-interacting domain death agonist	1.35719e+06	5939885	1321076	1.91258e+06	7199066	2.73014e+06	2.87272e+06	3.94726e+06	1.37405	0.21037
Q8NF37	Lysophosphatidylcholine acyltransferase 1	P51151	RAB9A_HUMAN	Ras-related protein Rab-9A	884493	850440	934657	1.30302e+06	1.07209e+06	1.293e+06	889863	1.2227e+06	1.37404	0.000128218
Q7Z794	Keratin, type II cytoskeletal 1b	Q13443	ADAM9_HUMAN	Disintegrin and metalloproteinase domain-containing protein 9	1.3011e+06	1.32214e+06	1.29054e+06	1.86144e+06	1.77791e+06	1.73725e+06	1.30459e+06	1.7922e+06	1.37376	0.000188957
P05166	Propionyl-CoA carboxylase beta chain, mitochondrial	Q4G0I0	CSMT1_HUMAN	Protein CCSMST1	427927	392672	595943	741759	656438	547722	472181	648640	1.37371	0.221875
Q9NUQ7	Ufm1-specific protease 2	Q9H9G7	AGO3_HUMAN	Protein argonaute-3	227628	169146	253882	380198	215605		216885	297901	1.37354	0.169197
Q8NFU3	Thiosulfate:glutathione sulfurtransferase	Q9BPZ7	SIN1_HUMAN	Target of rapamycin complex 2 subunit MAPKAP1	301828	246866	216094	271504	383736	395134	254929	350125	1.37342	0.0212895
Q5JS37	NHL repeat-containing protein 3	P47712	PA24A_HUMAN	Cytosolic phospholipase A2	652483	673782	613673	928048	878615	857091	646646	887918	1.37311	1.1717e-05
O95685	Protein phosphatase 1 regulatory subunit 3D	Q15907	RB11B_HUMAN	Ras-related protein Rab-11B	13833811	13276209	13500537	1298850688	1085516032	1142963584	1.35369e+07	1.85846e+07	1.37289	4.11737e-05
Q99470	Stromal cell-derived factor 2	P48147	PPCE_HUMAN	Prolyl endopeptidase	4470862	4798070	4.54866e+06	1298850688	1085516032	1142963584	4.60586e+06	6.32327e+06	1.37287	2.46087e-05
Q00059	Transcription factor A, mitochondrial	Q9BQ49	SMIM7_HUMAN	Small integral membrane protein 7	574945	325276	339932	852540	594012	255984	413384	567512	1.37284	0.114877
Q9UI10	Translation initiation factor eIF-2B subunit delta	Q13085	ACACA_HUMAN	Acetyl-CoA carboxylase 1	2.65967e+06	2.45427e+06	2.76317e+06	1298850688	1085516032	1142963584	2.6257e+06	3.60463e+06	1.37283	3.11509e-05
Q9P2Y5	UV radiation resistance-associated gene protein	P47897	SYQ_HUMAN	Glutamine--tRNA ligase	6.54928e+06	5.8981e+06	6393370	1298850688	1085516032	1142963584	6280249	8620976	1.37271	1.12374e-05
Q6P3X3	Tetratricopeptide repeat protein 27	Q9ULC4	MCTS1_HUMAN	Malignant T-cell-amplified sequence 1	6.48577e+06	6948495	6665139	1298850688	1085516032	1142963584	6.6998e+06	9.19541e+06	1.37249	0.00188205
Q96EE3	Nucleoporin SEH1	Q14444	CAPR1_HUMAN	Caprin-1	4.82509e+06	4637989	4.19929e+06	1298850688	1085516032	1142963584	4.55412e+06	6.24679e+06	1.37168	0.00163345
Q9BQ90	Kelch domain-containing protein 3	Q8N122	RPTOR_HUMAN	Regulatory-associated protein of mTOR	665257	736910	653848	1.18367e+06	831585	804796	685338	940017	1.37161	0.0151013
Q9NZM3	Intersectin-2	O43148	MCES_HUMAN	mRNA cap guanine-N7 methyltransferase	2.38658e+06	2.37589e+06	2.38421e+06	1298850688	1085516032	1142963584	2.38223e+06	3.26747e+06	1.3716	4.11244e-05
Q9Y6Q5	AP-1 complex subunit mu-2	Q9BXK5	B2L13_HUMAN	Bcl-2-like protein 13	2.79368e+06	2.76614e+06	2.83562e+06	1298850688	1085516032	1142963584	2.79848e+06	3838171	1.37152	0.00183885
Q9NQH7	Xaa-Pro aminopeptidase 3	O94888	UBXN7_HUMAN	UBX domain-containing protein 7	2.35428e+06	2124988	2345722	1298850688	1085516032	1142963584	2.275e+06	3.12004e+06	1.37145	1.02327e-05
Q9BVA1	Tubulin beta-2B chain	Q9UHQ9	NB5R1_HUMAN	NADH-cytochrome b5 reductase 1	1431622	1511394	1.60477e+06	2460410	1.92945e+06	1.84687e+06	1.51593e+06	2.07891e+06	1.37137	0.00672514
P52756	RNA-binding protein 5	Q8TAQ2	SMRC2_HUMAN	SWI/SNF complex subunit SMARCC2	3.98587e+06	2.93944e+06	2365005	1298850688	1085516032	1142963584	3.09677e+06	4246167	1.37116	0.0151684
Q9UKF6	Cleavage and polyadenylation specificity factor subunit 3	Q5THK1	PR14L_HUMAN	Protein PRR14L	772848	1.06223e+06	1.06309e+06	1.40302e+06	1.06885e+06	1.50193e+06	966057	1.3246e+06	1.37114	0.00505734
P63098	Calcineurin subunit B type 1	Q13618	CUL3_HUMAN	Cullin-3	2.16847e+06	2.30857e+06	2.37261e+06	1298850688	1085516032	1142963584	2.28322e+06	3.12943e+06	1.37062	0.000323362
Q6PD74	Alpha- and gamma-adaptin-binding protein p34	P83436	COG7_HUMAN	Conserved oligomeric Golgi complex subunit 7	724483	889961	693877	899767	1.15409e+06	1109508	769441	1.05445e+06	1.37042	0.00192891
O60264	SWI/SNF-related matrix-associated actin-dependent regulator of chromatin subfamily A member 5	Q99538	LGMN_HUMAN	Legumain	636729	676345	677369	992130	1.11924e+06	614852	663481	908739	1.36965	0.0102239
Q8N4A0	Polypeptide N-acetylgalactosaminyltransferase 4	P39210	MPV17_HUMAN	Protein Mpv17	1.12819e+06	862996	1.08697e+06	1.56992e+06	1.358e+06	1287193	1.02605e+06	1.40504e+06	1.36936	0.00270536
O43143	Pre-mRNA-splicing factor ATP-dependent RNA helicase DHX15	Q10471	GALT2_HUMAN	Polypeptide N-acetylgalactosaminyltransferase 2	712342	962177	751573	933933	1.48559e+06	902669	808697	1.1074e+06	1.36936	0.0282417
Q8IYU8	Calcium uptake protein 2, mitochondrial	Q8NBN7	RDH13_HUMAN	Retinol dehydrogenase 13	1.75568e+06	2.00612e+06	1855546	2456782	2.60165e+06	2.63336e+06	1.87245e+06	2563931	1.36929	0.118294
Q15014	Mortality factor 4-like protein 2	O75683	SURF6_HUMAN	Surfeit locus protein 6	1.77827e+06	2.17522e+06	2219534	2.60955e+06	3.04358e+06	2.79914e+06	2.05767e+06	2.81742e+06	1.36923	0.000136253
Q9Y376	Calcium-binding protein 39	Q6P9B9	INT5_HUMAN	Integrator complex subunit 5	804792	587295	647353	996404	960862	834872	679813	930713	1.36907	0.000268419
P14174	Macrophage migration inhibitory factor	P49792	RBP2_HUMAN	E3 SUMO-protein ligase RanBP2	9531670	5.12713e+06	8846529	1298850688	1085516032	1142963584	7.83511e+06	1.07267e+07	1.36906	0.0163312
Q66PJ3	ADP-ribosylation factor-like protein 6-interacting protein 4	Q08J23	NSUN2_HUMAN	RNA cytosine C(5)-methyltransferase NSUN2	9420872	9366937	12337059	1298850688	1085516032	1142963584	10374956	1.42021e+07	1.36888	0.000732135
Q8N8Q8	Cytochrome c oxidase assembly protein COX18, mitochondrial	Q13444	ADA15_HUMAN	Disintegrin and metalloproteinase domain-containing protein 15	347322	371093	313636	456557	448053	508115	344017	470908	1.36885	0.000165498
P08581	Hepatocyte growth factor receptor	O60664	PLIN3_HUMAN	Perilipin-3	7.00389e+06	7.56561e+06	7.67828e+06	1298850688	1085516032	1142963584	7.41593e+06	10150282	1.36871	0.00395516
Q92547	DNA topoisomerase 2-binding protein 1	O43252	PAPS1_HUMAN	Bifunctional 3'-phosphoadenosine 5'-phosphosulfate synthase 1	1.03512e+06	1157579	1.09369e+06	1.49264e+06	1474484	1.53095e+06	1.09546e+06	1.49936e+06	1.3687	6.07382e-07
O43278	Kunitz-type protease inhibitor 1	O00560	SDCB1_HUMAN	Syntenin-1	1.27298e+06	1.18509e+06	1.21679e+06	1.63609e+06	1.72767e+06	1.66555e+06	1.22495e+06	1.67644e+06	1.36857	1.55877e-06
P10398	Serine/threonine-protein kinase A-Raf	Q5ZPR3	CD276_HUMAN	CD276 antigen	614496	667726	857962	927447	937439	1.06251e+06	713394	975800	1.36783	0.00299234
Q9Y285	Phenylalanine--tRNA ligase alpha subunit	O76071	CIAO1_HUMAN	Probable cytosolic iron-sulfur protein assembly protein CIAO1	1.74551e+06	1.75079e+06	1754320	2.39918e+06	2.46751e+06	2315130	1750209	2.39394e+06	1.3678	8.53746e-05
O43422	52 kDa repressor of the inhibitor of the protein kinase	P51965	UB2E1_HUMAN	Ubiquitin-conjugating enzyme E2 E1	3.76706e+06	4.08535e+06	3.92354e+06	1298850688	1085516032	1142963584	3.92532e+06	5.36807e+06	1.36755	9.92411e-07
Q15382	GTP-binding protein Rheb	Q08209	PP2BA_HUMAN	Serine/threonine-protein phosphatase 2B catalytic subunit alpha isoform	2483014	3.09883e+06	2.55313e+06	1298850688	1085516032	1142963584	2.71166e+06	3.7082e+06	1.3675	0.000189818
P68032	Actin, alpha cardiac muscle 1	Q9NSV4	DIAP3_HUMAN	Protein diaphanous homolog 3	131990	261547	234014	166314	312951	378855	209184	286040	1.36741	0.342842
Q9NX74	tRNA-dihydrouridine(20) synthase [NAD(P)+]-like	Q9H2J4	PDCL3_HUMAN	Phosducin-like protein 3	1.33206e+06	1.11511e+06	1.32878e+06	1691019	1.69253e+06	1779141	1.25865e+06	1.7209e+06	1.36725	0.000575192
P17812	CTP synthase 1	P31350	RIR2_HUMAN	Ribonucleoside-diphosphate reductase subunit M2	937072	1.01882e+06	987313	1.54365e+06	1.26654e+06	1212636	981068	1.34094e+06	1.36682	0.234078
P28715	DNA repair protein complementing XP-G cells	Q6L8Q7	PDE12_HUMAN	2',5'-phosphodiesterase 12	2.37656e+06	2337105	2.11019e+06	1298850688	1085516032	1142963584	2.27462e+06	3.10892e+06	1.36679	0.00838491
O14777	Kinetochore protein NDC80 homolog	Q9NPH3	IL1AP_HUMAN	Interleukin-1 receptor accessory protein	235404	556489	257711	590433	460936	383113	349868	478161	1.36669	0.00966156
Q96P48	Arf-GAP with Rho-GAP domain, ANK repeat and PH domain-containing protein 1	Q96HC4	PDLI5_HUMAN	PDZ and LIM domain protein 5	440323	793580	496497	836885	815387	712156	576800	788143	1.36641	0.00590371
O00748	Cocaine esterase	P61106	RAB14_HUMAN	Ras-related protein Rab-14	9987779	10252218	9641109	1298850688	1085516032	1142963584	9.96037e+06	1.3609e+07	1.36632	7.58371e-06
P41162	ETS translocation variant 3	Q9GZT6	CC90B_HUMAN	Coiled-coil domain-containing protein 90B, mitochondrial	849302	1.21223e+06	904708	1197293	1.35588e+06	1.49895e+06	988748	1.35071e+06	1.36608	0.00624781
Q9NVI7	ATPase family AAA domain-containing protein 3A	P60059	SC61G_HUMAN	Protein transport protein Sec61 subunit gamma	11444311	11139218	10304012	1298850688	1085516032	1142963584	1.09625e+07	1.49698e+07	1.36554	8.20988e-05
Q9NXW9	Alpha-ketoglutarate-dependent dioxygenase alkB homolog 4	Q9Y446	PKP3_HUMAN	Plakophilin-3	5.07115e+06	5829945	5334539	1298850688	1085516032	1142963584	5.41188e+06	7.38921e+06	1.36537	0.00418765
P31689	DnaJ homolog subfamily A member 1	Q9NRS6	SNX15_HUMAN	Sorting nexin-15	264026	198433	165146	354541	248755	253607	209202	285634	1.36535	0.0365129
Q96IR7	4-hydroxyphenylpyruvate dioxygenase-like protein	Q9GZT8	NIF3L_HUMAN	NIF3-like protein 1	2144065	6747964	7220343	1298850688	1085516032	1142963584	5.37079e+06	7.33055e+06	1.36489	0.746811
O43808	Peroxisomal membrane protein PMP34	O75695	XRP2_HUMAN	Protein XRP2	688083	779343	610543	820706	1.00205e+06	1.01325e+06	692656	945334	1.3648	0.000457344
P56182	Ribosomal RNA processing protein 1 homolog A	Q63HN8	RN213_HUMAN	E3 ubiquitin-protein ligase RNF213	3.16708e+06	3.4666e+06	3469092	1298850688	1085516032	1142963584	3.36759e+06	4595165	1.36453	0.0019228
Q14CZ7	FAST kinase domain-containing protein 3, mitochondrial	Q92769	HDAC2_HUMAN	Histone deacetylase 2	3.61628e+06	3.67851e+06	3.73068e+06	1298850688	1085516032	1142963584	3.67516e+06	5014024	1.3643	3.12104e-06
P13804	Electron transfer flavoprotein subunit alpha, mitochondrial	Q9NXA8	SIR5_HUMAN	NAD-dependent protein deacylase sirtuin-5, mitochondrial	3.1088e+06	2.6997e+06	2.92653e+06	1298850688	1085516032	1142963584	2.91168e+06	3.97137e+06	1.36395	0.0880416
O15504	Nucleoporin NUP42	Q9Y394	DHRS7_HUMAN	Dehydrogenase/reductase SDR family member 7	2.8479e+06	3.33652e+06	2.94456e+06	1298850688	1085516032	1142963584	3.04299e+06	4.15002e+06	1.36379	1.32273e-05
Q8TB61	Adenosine 3'-phospho 5'-phosphosulfate transporter 1	Q4ADV7	RIC1_HUMAN	Guanine nucleotide exchange factor subunit RIC1	102625	192237	240035	243746	304409	181261	178299	243138	1.36366	0.0619539
P22695	Cytochrome b-c1 complex subunit 2, mitochondrial	Q96AQ6	PBIP1_HUMAN	Pre-B-cell leukemia transcription factor-interacting protein 1	881191	997756	896053	823517	1.1855e+06	1.77448e+06	925000	1.26117e+06	1.36342	0.147313
Q15011	Homocysteine-responsive endoplasmic reticulum-resident ubiquitin-like domain member 1 protein	P48735	IDHP_HUMAN	Isocitrate dehydrogenase [NADP], mitochondrial	7983081	7620617	8.32042e+06	1298850688	1085516032	1142963584	7.97471e+06	1.08718e+07	1.36329	7.78333e-06
P27986	Phosphatidylinositol 3-kinase regulatory subunit alpha	Q5SRE5	NU188_HUMAN	Nucleoporin NUP188	1.45393e+06	1.3128e+06	1.32493e+06	1.90244e+06	1.80147e+06	1.87421e+06	1.36389e+06	1.85937e+06	1.36329	1.6016e-06
Q86X55	Histone-arginine methyltransferase CARM1	Q9NVP1	DDX18_HUMAN	ATP-dependent RNA helicase DDX18	2.39053e+06	3.83353e+06	3998465	1298850688	1085516032	1142963584	3.40751e+06	4.64442e+06	1.363	0.00488346
Q14839	Chromodomain-helicase-DNA-binding protein 4	Q96C19	EFHD2_HUMAN	EF-hand domain-containing protein D2	1587785	1.56142e+06	1644320	2.19766e+06	2.04776e+06	2287941	1.59784e+06	2.17779e+06	1.36296	2.39527e-05
Q92625	Ankyrin repeat and SAM domain-containing protein 1A	Q99613	EIF3C_HUMAN	Eukaryotic translation initiation factor 3 subunit C	9686786	9501996	9740035	1298850688	1085516032	1142963584	9642939	13141606	1.36282	1.19914e-06
Q6ZSZ5	Rho guanine nucleotide exchange factor 18	Q5JTH9	RRP12_HUMAN	RRP12-like protein	2.7778e+06	2.44329e+06	3.14494e+06	1298850688	1085516032	1142963584	2.78867e+06	3.80038e+06	1.36279	0.000476454
Q15542	Transcription initiation factor TFIID subunit 5	P42025	ACTY_HUMAN	Beta-centractin	2.699e+06	2.87966e+06	2.8481e+06	1298850688	1085516032	1142963584	2.80892e+06	3.82785e+06	1.36275	2.23442e-06
Q86Y39	NADH dehydrogenase [ubiquinone] 1 alpha subcomplex subunit 11	P36551	HEM6_HUMAN	Oxygen-dependent coproporphyrinogen-III oxidase, mitochondrial	2.42904e+06	2.38052e+06	2289507	1298850688	1085516032	1142963584	2.36635e+06	3.22465e+06	1.36271	2.36656e-05
Q6IAA8	Ragulator complex protein LAMTOR1	Q5SWH9	TMM69_HUMAN	Transmembrane protein 69	1.07635e+06	1393986	1.15442e+06	1.74703e+06	1648533	1543661	1.20825e+06	1.64641e+06	1.36264	0.000162074
Q92845	Kinesin-associated protein 3	Q9Y6M7	S4A7_HUMAN	Sodium bicarbonate cotransporter 3	1485946	1.41006e+06	1.47247e+06	1.77294e+06	2.0133e+06	2.16634e+06	1.45616e+06	1984193	1.36262	0.000186868
O43524	Forkhead box protein O3	Q96L92	SNX27_HUMAN	Sorting nexin-27	2.12885e+06	2252694	2.09132e+06	1298850688	1085516032	1142963584	2.15762e+06	2.93993e+06	1.36258	1.53664e-05
P83111	Serine beta-lactamase-like protein LACTB, mitochondrial	P11717	MPRI_HUMAN	Cation-independent mannose-6-phosphate receptor	6.4422e+06	5402680	6.15072e+06	1298850688	1085516032	1142963584	5.99853e+06	8.1726e+06	1.36243	6.00841e-05
Q9NRC1	Suppressor of tumorigenicity 7 protein	O14734	ACOT8_HUMAN	Acyl-coenzyme A thioesterase 8	1.48771e+06	2.09512e+06	1.78979e+06	2402043	2.41382e+06	2.50198e+06	1.79087e+06	2.43928e+06	1.36206	0.00180973
O14545	TRAF-type zinc finger domain-containing protein 1	Q6ZRV2	FA83H_HUMAN	Protein FAM83H	2.74011e+06	2756796	2.49888e+06	1298850688	1085516032	1142963584	2.66526e+06	3.62961e+06	1.36182	3.3514e-06
Q13042	Cell division cycle protein 16 homolog	P35222	CTNB1_HUMAN	Catenin beta-1	9923183	10095152	10202868	1298850688	1085516032	1142963584	1.00737e+07	13716366	1.3616	2.85805e-05
O95182	NADH dehydrogenase [ubiquinone] 1 alpha subcomplex subunit 7	Q96JH7	VCIP1_HUMAN	Deubiquitinating protein VCPIP1	3.93509e+06	3868460	3.92287e+06	1298850688	1085516032	1142963584	3.90881e+06	5.32219e+06	1.36159	0.0359991
Q8IUF8	Ribosomal oxygenase 2	Q01415	GALK2_HUMAN	N-acetylgalactosamine kinase	2107109	2.21341e+06	1.95516e+06	2806784	2.84024e+06	2.89764e+06	2.09189e+06	2.84822e+06	1.36155	0.000389725
Q96BQ5	Coiled-coil domain-containing protein 127	Q9Y3C0	WASC3_HUMAN	WASH complex subunit 3	1.24923e+06	914460	1.35227e+06	1.28348e+06	1.8156e+06	1.6873e+06	1.17199e+06	1.59546e+06	1.36133	0.0171707
Q9UFN0	Protein NipSnap homolog 3A	O14908	GIPC1_HUMAN	PDZ domain-containing protein GIPC1	1.98962e+06	1.93485e+06	2.19059e+06	2785074	2.77512e+06	2.76422e+06	2.03835e+06	2.7748e+06	1.3613	0.000134344
Q9Y653	Adhesion G-protein coupled receptor G1	P11387	TOP1_HUMAN	DNA topoisomerase 1	4.30299e+06	3.88986e+06	4064485	1298850688	1085516032	1142963584	4.08578e+06	5561819	1.36126	0.000373423
P31749	RAC-alpha serine/threonine-protein kinase	P78346	RPP30_HUMAN	Ribonuclease P protein subunit p30	2225916	2255872	2.07689e+06	1298850688	1085516032	1142963584	2.18622e+06	2.9757e+06	1.36112	0.000274574
Q9NZN3	EH domain-containing protein 3	Q969Z0	FAKD4_HUMAN	FAST kinase domain-containing protein 4	5286547	5036004	5.41811e+06	1298850688	1085516032	1142963584	5.24689e+06	7.14001e+06	1.36081	5.94383e-06
Q08357	Sodium-dependent phosphate transporter 2	Q6P9B6	MEAK7_HUMAN	MTOR-associated protein MEAK7	1.96222e+06	1.96198e+06	1.95234e+06	2.61722e+06	2648295	2.72958e+06	1.95885e+06	2.66503e+06	1.36051	0.000600457
Q96RP9	Elongation factor G, mitochondrial	Q9NVV0	TM38B_HUMAN	Trimeric intracellular cation channel type B	1078784	1.01432e+06	1.09668e+06	1.33111e+06	1.62005e+06	1.38846e+06	1.06326e+06	1.44654e+06	1.36047	0.00183881
Q9Y2W2	WW domain-binding protein 11	P53611	PGTB2_HUMAN	Geranylgeranyl transferase type-2 subunit beta	279784	290826	359853	369418	445635	450654	310154	421902	1.3603	0.000475787
Q14186	Transcription factor Dp-1	Q6ZMG9	CERS6_HUMAN	Ceramide synthase 6	763754	841203	828102	1.10246e+06	1.18035e+06	1026465	811020	1.10309e+06	1.36013	0.0265001
Q86V88	Magnesium-dependent phosphatase 1	O75153	CLU_HUMAN	Clustered mitochondria protein homolog	2.99476e+06	3.20403e+06	3098067	1298850688	1085516032	1142963584	3.09895e+06	4.21423e+06	1.35989	4.13261e-06
O00571	ATP-dependent RNA helicase DDX3X	Q9NW75	GPTC2_HUMAN	G patch domain-containing protein 2	235335	250730	223037	384504	273766	305795	236367	321355	1.35956	0.00308739
O60941	Dystrobrevin beta	Q5JS54	PSMG4_HUMAN	Proteasome assembly chaperone 4	1.28763e+06	1.28786e+06	1.31288e+06	1.5896e+06	1.42301e+06	2.27315e+06	1.29612e+06	1.76192e+06	1.35938	0.0283271
Q96FK6	WD repeat-containing protein 89	Q14956	GPNMB_HUMAN	Transmembrane glycoprotein NMB	913559	820007	1.02084e+06	1.16409e+06	1.26625e+06	1.3139e+06	918134	1.24808e+06	1.35937	7.95107e-05
E1BJK2	Tubulin beta chain	Q6IQ22	RAB12_HUMAN	Ras-related protein Rab-12	2.89945e+06	2851354	3091285	1298850688	1085516032	1142963584	2.94736e+06	4005291	1.35894	2.30857e-07
Q92738	USP6 N-terminal-like protein	Q96HS1	PGAM5_HUMAN	Serine/threonine-protein phosphatase PGAM5, mitochondrial	6.43774e+06	6.40027e+06	6268118	1298850688	1085516032	1142963584	6.36871e+06	8.65242e+06	1.35858	4.98439e-09
Q7Z6M4	Transcription termination factor 4, mitochondrial	Q9UMR2	DD19B_HUMAN	ATP-dependent RNA helicase DDX19B	2.08401e+06	1.92619e+06	2.02886e+06	1298850688	1085516032	1142963584	2.01302e+06	2.7345e+06	1.35841	0.000526401
Q9BPW8	Protein NipSnap homolog 1	O95406	CNIH1_HUMAN	Protein cornichon homolog 1	3.79693e+06	4490126	4704384	1298850688	1085516032	1142963584	4.33048e+06	5.88171e+06	1.35821	0.0486407
P24390	ER lumen protein-retaining receptor 1	Q9H267	VP33B_HUMAN	Vacuolar protein sorting-associated protein 33B	2.5396e+06	3.86879e+06	2.8133e+06	1298850688	1085516032	1142963584	3.0739e+06	4.1745e+06	1.35805	0.0530471
P54278	Mismatch repair endonuclease PMS2	Q96I15	SCLY_HUMAN	Selenocysteine lyase	1.14121e+06	1.54409e+06	1.42246e+06	2.04833e+06	1.80878e+06	1.72065e+06	1.36925e+06	1.85925e+06	1.35786	0.0107488
Q9UKL6	Phosphatidylcholine transfer protein	P00387	NB5R3_HUMAN	NADH-cytochrome b5 reductase 3	6.41669e+06	6.21401e+06	6.45477e+06	1298850688	1085516032	1142963584	6.36182e+06	8.63731e+06	1.35768	2.70139e-06
Q9Y644	Beta-1,3-N-acetylglucosaminyltransferase radical fringe	Q9BY44	EIF2A_HUMAN	Eukaryotic translation initiation factor 2A	7255316	7.51794e+06	7.85194e+06	1298850688	1085516032	1142963584	7.54173e+06	1.02337e+07	1.35694	2.40138e-06
Q96D15	Reticulocalbin-3	P13798	ACPH_HUMAN	Acylamino-acid-releasing enzyme	7979632	9225490	8.18104e+06	1298850688	1085516032	1142963584	8.46205e+06	1.14803e+07	1.35668	0.000144396
Q14919	Dr1-associated corepressor	Q29443	TRFE_BOVIN	Serotransferrin	753788	743223	737398	733539	1120572	1.17719e+06	744803	1.01043e+06	1.35665	0.0409997
Q9BXJ8	Ion channel TACAN	Q8TBC3	SHKB1_HUMAN	SH3KBP1-binding protein 1	427012	431626	330448	476754	653461	482781	396362	537665	1.3565	0.0031084
P16422	Epithelial cell adhesion molecule	O60306	AQR_HUMAN	RNA helicase aquarius	1.89101e+06	1970495	2.19529e+06	2.62925e+06	2.76949e+06	2.81526e+06	2.01893e+06	2.738e+06	1.35616	0.000442209
Q9NVI1	Fanconi anemia group I protein	Q9Y219	JAG2_HUMAN	Protein jagged-2	60613.6	52753.3	64830.5	28519.3	112944	100197	59399.2	80553.3	1.35614	0.761481
Q9NPD8	Ubiquitin-conjugating enzyme E2 T	O96005	CLPT1_HUMAN	Cleft lip and palate transmembrane protein 1	1.13627e+06	1201883	1.30161e+06	1.73863e+06	1.49897e+06	1.69583e+06	1.21325e+06	1.64448e+06	1.35543	0.0116348
P84157	Matrix-remodeling-associated protein 7	P49336	CDK8_HUMAN;CDK19_HUMAN	Cyclin-dependent kinase 8;Cyclin-dependent kinase 19	454976	558119	486313	838377	639483	554400	499802	677420	1.35537	0.00622192
Q9H6X2	Anthrax toxin receptor 1	P19224	UD16_HUMAN	UDP-glucuronosyltransferase 1-6	1.35831e+06	1.26403e+06	1.24562e+06	1.67094e+06	1.72466e+06	1.84478e+06	1.28932e+06	1.7468e+06	1.35482	5.06923e-07
O75170	Serine/threonine-protein phosphatase 6 regulatory subunit 2	O00425	IF2B3_HUMAN	Insulin-like growth factor 2 mRNA-binding protein 3	6032693	6255247	5.80797e+06	1298850688	1085516032	1142963584	6.03197e+06	8.17183e+06	1.35475	4.72419e-06
Q9HAV4	Exportin-5	Q6IN84	MRM1_HUMAN	rRNA methyltransferase 1, mitochondrial	1.69076e+06	1.98566e+06	2.44349e+06	2.66457e+06	3.18095e+06	2444964	2.03997e+06	2.7635e+06	1.35468	0.00155845
P03897	NADH-ubiquinone oxidoreductase chain 3	Q5T0F9	C2D1B_HUMAN	Coiled-coil and C2 domain-containing protein 1B	290603	315638	386292	456134	403940	484465	330844	448180	1.35465	0.0691138
Q9BRR8	G patch domain-containing protein 1	P15924	DESP_HUMAN	Desmoplakin	4866000	5080259	5243485	1298850688	1085516032	1142963584	5063248	6858387	1.35454	0.00911416
Q13332	Receptor-type tyrosine-protein phosphatase S	Q12846	STX4_HUMAN	Syntaxin-4	1.428e+06	1.39147e+06	1449170	1.7041e+06	2106045	1.96908e+06	1.42288e+06	1.92641e+06	1.35388	0.000207923
Q9NRK6	ATP-binding cassette sub-family B member 10, mitochondrial	Q9HBK9	AS3MT_HUMAN	Arsenite methyltransferase	141908	113405	152702	275888	143220	133134	136005	184081	1.35349	0.720341
Q8IV36	Protein HID1	P14859	PO2F1_HUMAN	POU domain, class 2, transcription factor 1	577303	518146	486453	366000	846730	928348	527301	713693	1.35348	0.703857
P36639	7,8-dihydro-8-oxoguanine triphosphatase	Q86UP2	KTN1_HUMAN	Kinectin	4607906	4.52121e+06	4480677	1298850688	1085516032	1142963584	4.5366e+06	6.13725e+06	1.35283	8.13472e-06
P29475	Nitric oxide synthase, brain	P17706	PTN2_HUMAN	Tyrosine-protein phosphatase non-receptor type 2	807306	929598	886720	1326518	1.08716e+06	1.13463e+06	874541	1.18277e+06	1.35244	0.000555562
O14776	Transcription elongation regulator 1	Q96H20	SNF8_HUMAN	Vacuolar-sorting protein SNF8	788594	871502	748964	660364	1.31108e+06	1.28589e+06	803020	1.08578e+06	1.35212	0.041303
P54619	5'-AMP-activated protein kinase subunit gamma-1	Q02127	PYRD_HUMAN	Dihydroorotate dehydrogenase (quinone), mitochondrial	1.56293e+06	1.74382e+06	1.70498e+06	2.09323e+06	2.42067e+06	2.26248e+06	1.67058e+06	2.25879e+06	1.3521	5.85786e-06
P29597	Non-receptor tyrosine-protein kinase TYK2	Q9H6S0	YTDC2_HUMAN	3'-5' RNA helicase YTHDC2	788130	697324	787952	968313	1.1331e+06	971376	757802	1.02426e+06	1.35162	0.00937533
Q9BTX1	Nucleoporin NDC1	O95456	PSMG1_HUMAN	Proteasome assembly chaperone 1	5.18107e+06	5382451	5026400	1298850688	1085516032	1142963584	5.19664e+06	7.02359e+06	1.35156	9.23775e-05
Q8IZR5	CKLF-like MARVEL transmembrane domain-containing protein 4	Q16630	CPSF6_HUMAN	Cleavage and polyadenylation specificity factor subunit 6	4960314	5230413	4687323	1298850688	1085516032	1142963584	4959350	6.70254e+06	1.3515	0.0091377
Q9NPA8	Transcription and mRNA export factor ENY2	Q8WYA6	CTBL1_HUMAN	Beta-catenin-like protein 1	1912170	1.83564e+06	1.87102e+06	2471245	2.48492e+06	2.63635e+06	1.87294e+06	2.53084e+06	1.35126	0.00360677
Q53H12	Acylglycerol kinase, mitochondrial	Q8NG11	TSN14_HUMAN	Tetraspanin-14	239833	258492	269092	424151	334444	278278	255806	345624	1.35112	0.0117191
Q6ICG6	Uncharacterized protein KIAA0930	P24752	THIL_HUMAN	Acetyl-CoA acetyltransferase, mitochondrial	8424667	7.96746e+06	8390542	1298850688	1085516032	1142963584	8.26089e+06	1.11607e+07	1.35102	1.30057e-07
Q70CQ3	Ubiquitin carboxyl-terminal hydrolase 30	Q9H6U8	ALG9_HUMAN	Alpha-1,2-mannosyltransferase ALG9	764748	684216	698505	984136	1.00349e+06	913640	715823	967089	1.35102	4.33247e-06
O60231	Pre-mRNA-splicing factor ATP-dependent RNA helicase DHX16	P35354	PGH2_HUMAN	Prostaglandin G/H synthase 2	402762	365226	541243	725261	544053	499156	436411	589490	1.35077	0.00112057
Q8TEA1	tRNA (cytosine(72)-C(5))-methyltransferase NSUN6	Q92692	NECT2_HUMAN	Nectin-2	501422	498303	530067	742562	712471	611073	509931	688702	1.35058	0.000313722
Q6ZS30	Neurobeachin-like protein 1	Q9C0B1	FTO_HUMAN	Alpha-ketoglutarate-dependent dioxygenase FTO	1.23895e+06	1.22749e+06	1.12324e+06	1.60578e+06	1.43301e+06	1.80887e+06	1.19656e+06	1.61589e+06	1.35044	0.0134081
O60220	Mitochondrial import inner membrane translocase subunit Tim8 A	Q16850	CP51A_HUMAN	Lanosterol 14-alpha demethylase	1.85478e+06	1794783	1.90563e+06	2.30196e+06	2.53834e+06	2660542	1.85173e+06	2.50028e+06	1.35024	0.000109805
Q2NL82	Pre-rRNA-processing protein TSR1 homolog	P23526	SAHH_HUMAN	Adenosylhomocysteinase	27257878	26656664	27505944	1298850688	1085516032	1142963584	27140162	3.66443e+07	1.35019	0.000397657
Q7L099	Protein RUFY3	Q6DD88	ATLA3_HUMAN	Atlastin-3	7328956	6300335	6.869e+06	1298850688	1085516032	1142963584	6.83276e+06	9.224e+06	1.34997	6.35381e-07
Q8NC96	Adaptin ear-binding coat-associated protein 1	Q9BRS2	RIOK1_HUMAN	Serine/threonine-protein kinase RIO1	563966	559305	510794	631060	734160	839978	544688	735066	1.34952	0.00222028
Q96KP1	Exocyst complex component 2	Q9BUE6	ISCA1_HUMAN	Iron-sulfur cluster assembly 1 homolog, mitochondrial	413373	306702	452884	552733	485484	544270	390986	527496	1.34914	0.280475
Q13185	Chromobox protein homolog 3	P30044	PRDX5_HUMAN	Peroxiredoxin-5, mitochondrial	12683580	12643364	12987066	1298850688	1085516032	1142963584	1.27713e+07	1.72303e+07	1.34914	0.000947045
Q5JTZ9	Alanine--tRNA ligase, mitochondrial	P18583	SON_HUMAN	Protein SON	4.5998e+06	3933004	4.6168e+06	1298850688	1085516032	1142963584	4.3832e+06	5.91349e+06	1.34913	0.000287861
O00522	Krev interaction trapped protein 1	Q9UDY4	DNJB4_HUMAN	DnaJ homolog subfamily B member 4	2.29763e+06	2.56257e+06	2.64294e+06	1298850688	1085516032	1142963584	2.50105e+06	3.37419e+06	1.34911	1.83008e-06
O95707	Ribonuclease P protein subunit p29	Q8N9N2	ASCC1_HUMAN	Activating signal cointegrator 1 complex subunit 1	920707	913746	951322	1.41575e+06	1.21524e+06	1.1272e+06	928592	1.25273e+06	1.34906	0.000432657
P04035	3-hydroxy-3-methylglutaryl-coenzyme A reductase	Q9NQC3	RTN4_HUMAN	Reticulon-4	17170680	18139664	18229996	1298850688	1085516032	1142963584	17846780	24075256	1.349	1.75845e-07
P49356	Protein farnesyltransferase subunit beta	P00491	PNPH_HUMAN	Purine nucleoside phosphorylase	9309906	9251624	9393203	1298850688	1085516032	1142963584	9.31824e+06	12569275	1.34889	8.55246e-05
Q15022	Polycomb protein SUZ12	Q7L1Q6	BZW1_HUMAN	Basic leucine zipper and W2 domain-containing protein 1	2.68767e+06	3345563	2220761	1298850688	1085516032	1142963584	2.75133e+06	3711127	1.34885	0.000621231
Q7L523	Ras-related GTP-binding protein A	Q96P70	IPO9_HUMAN	Importin-9	2250684	2.08607e+06	2972545	1298850688	1085516032	1142963584	2.43643e+06	3.28531e+06	1.34841	0.00100182
O75503	Ceroid-lipofuscinosis neuronal protein 5	P15880	RS2_HUMAN	40S ribosomal protein S2	43777028	45927524	44974888	1298850688	1085516032	1142963584	4.48931e+07	6.053e+07	1.34831	3.33106e-06
Q96EM0	Trans-3-hydroxy-L-proline dehydratase	P61011	SRP54_HUMAN	Signal recognition particle 54 kDa protein	4021981	3.82254e+06	4.02295e+06	1298850688	1085516032	1142963584	3.95582e+06	5.33355e+06	1.34828	0.00010551
Q58D62	Fetuin-B	Q8ND24	RN214_HUMAN	RING finger protein 214	1.04257e+06	1.03319e+06	1.15837e+06	1.59413e+06	1.40776e+06	1.3582e+06	1.07804e+06	1.45336e+06	1.34815	0.00140077
A3KMH1	von Willebrand factor A domain-containing protein 8	Q9NPI1	BRD7_HUMAN	Bromodomain-containing protein 7	412857	330442	303278	318599	376623	715514	348859	470246	1.34795	0.486283
Q9H147	Deoxynucleotidyltransferase terminal-interacting protein 1	Q9Y6V7	DDX49_HUMAN	Probable ATP-dependent RNA helicase DDX49	1.13653e+06	1141868	945447	1.5884e+06	1.34169e+06	1.41504e+06	1.07462e+06	1.44838e+06	1.34781	0.00354944
Q7Z7C8	Transcription initiation factor TFIID subunit 8	Q8NCM8	DYHC2_HUMAN	Cytoplasmic dynein 2 heavy chain 1	357623	231863	261647	491341	305289	350066	283711	382232	1.34726	0.00249635
P19174	1-phosphatidylinositol 4,5-bisphosphate phosphodiesterase gamma-1	Q96HA9	PX11C_HUMAN	Peroxisomal membrane protein 11C	334864	342424	260284	463310	385002	414770	312524	421027	1.34718	0.00264738
Q5M775	Cytospin-B	P38117	ETFB_HUMAN	Electron transfer flavoprotein subunit beta	10634945	10476552	11182261	1298850688	1085516032	1142963584	10764586	1.45004e+07	1.34704	3.82688e-06
Q8IX15	Homeobox and leucine zipper protein Homez	Q9P035	HACD3_HUMAN	Very-long-chain (3R)-3-hydroxyacyl-CoA dehydratase 3	8070499	8443673	8980212	1298850688	1085516032	1142963584	8498128	1.14444e+07	1.3467	1.48998e-06
Q5T8D3	Acyl-CoA-binding domain-containing protein 5	Q9HD45	TM9S3_HUMAN	Transmembrane 9 superfamily member 3	1.92995e+06	1946899	2.31175e+06	2.56192e+06	2961662	2.80872e+06	2.06287e+06	2.77743e+06	1.34639	3.71541e-05
Q9BQA9	Cytochrome b-245 chaperone 1	Q9NZN8	CNOT2_HUMAN	CCR4-NOT transcription complex subunit 2	1.44135e+06	1.39398e+06	1.21442e+06	1.86745e+06	1728200	1.85533e+06	1.34992e+06	1.81699e+06	1.346	9.47898e-05
Q9UHX1	Poly(U)-binding-splicing factor PUF60	Q69YQ0	CYTSA_HUMAN	Cytospin-A	180408	345137	251655	526283		170995	259067	348639	1.34575	0.821895
O75394	39S ribosomal protein L33, mitochondrial	P09211	GSTP1_HUMAN	Glutathione S-transferase P	200266944	206977024	215684336	1298850688	1085516032	1142963584	207642768	279411936	1.34564	5.22889e-07
O43660	Pleiotropic regulator 1	P08754	GNAI3_HUMAN	Guanine nucleotide-binding protein G(i) subunit alpha-3	4135300	4064599	3938625	1298850688	1085516032	1142963584	4.04617e+06	5.44447e+06	1.34559	6.51258e-07
Q9BY89	Uncharacterized protein KIAA1671	P28838	AMPL_HUMAN	Cytosol aminopeptidase	12386376	13465299	12753743	1298850688	1085516032	1142963584	1.28685e+07	1.73154e+07	1.34557	1.25456e-05
Q8IWR0	Zinc finger CCCH domain-containing protein 7A	Q13769	THOC5_HUMAN	THO complex subunit 5 homolog	985679	1.30456e+06	1.02041e+06	1.32537e+06	1.85336e+06	1275886	1.10355e+06	1.48487e+06	1.34554	0.0220337
O94829	Importin-13	P35052	GPC1_HUMAN	Glypican-1	790136	659036	731480	946422	953288	1.03391e+06	726884	977873	1.34529	6.02473e-06
Q8IZQ5	Selenoprotein H	Q00610	CLH1_HUMAN	Clathrin heavy chain 1	30615170	34063728	33152470	1298850688	1085516032	1142963584	32610456	43860604	1.34499	0.000368831
Q16706	Alpha-mannosidase 2	Q9P2R7	SUCB1_HUMAN	Succinate--CoA ligase [ADP-forming] subunit beta, mitochondrial	3.75846e+06	3.55944e+06	3.92366e+06	1298850688	1085516032	1142963584	3.74718e+06	5.03978e+06	1.34495	2.69294e-06
Q9Y5U8	Mitochondrial pyruvate carrier 1	P27816	MAP4_HUMAN	Microtubule-associated protein 4	7.33696e+06	6.98093e+06	7.11944e+06	1298850688	1085516032	1142963584	7.14578e+06	9.60926e+06	1.34475	1.00558e-07
Q9Y281	Cofilin-2	Q9NZZ3	CHMP5_HUMAN	Charged multivesicular body protein 5	5597036	6.14266e+06	5570196	1298850688	1085516032	1142963584	5.76996e+06	7.75811e+06	1.34457	3.1638e-05
Q9NYM9	BET1-like protein	P35270	SPRE_HUMAN	Sepiapterin reductase	4350012	4.68098e+06	5415234	1298850688	1085516032	1142963584	4.81541e+06	6.47442e+06	1.34452	0.0307779
P60520	Gamma-aminobutyric acid receptor-associated protein-like 2	P30043	BLVRB_HUMAN	Flavin reductase (NADPH)	10417843	10117882	9824310	1298850688	1085516032	1142963584	1.012e+07	1.35973e+07	1.34361	2.1329e-05
P84022	Mothers against decapentaplegic homolog 3	Q8IVF4	DYH10_HUMAN	Dynein heavy chain 10, axonemal	2158138	3.0826e+06	4.75205e+06	1298850688	1085516032	1142963584	3.33093e+06	4.4744e+06	1.34329	0.405732
P62266	40S ribosomal protein S23	P30050	RL12_HUMAN	60S ribosomal protein L12	43992888	44769624	48013140	1298850688	1085516032	1142963584	45591884	61233660	1.34308	6.24968e-05
Q9BQ67	Glutamate-rich WD repeat-containing protein 1	Q8WXE1	ATRIP_HUMAN	ATR-interacting protein	388889	325524	248118	322215	544416	425873	320844	430835	1.34282	0.0159783
Q9BVC6	Transmembrane protein 109	Q7Z2T5	TRM1L_HUMAN	TRMT1-like protein	1.71095e+06	2.10103e+06	1.81528e+06	2.45407e+06	2.73975e+06	2.36247e+06	1.87575e+06	2.51876e+06	1.3428	0.00504257
Q8NBM4	Ubiquitin-associated domain-containing protein 2	Q9UK59	DBR1_HUMAN	Lariat debranching enzyme	1.55739e+06	1.57497e+06	1.71294e+06	2.23713e+06	2.08396e+06	2.185e+06	1.6151e+06	2168696	1.34276	1.12485e-05
Q2VPB7	AP-5 complex subunit beta-1	Q9ULF5	S39AA_HUMAN	Zinc transporter ZIP10	265146	284755	237955	449598	250262	357818	262619	352559	1.34248	0.140592
O60637	Tetraspanin-3	Q9H7D7	WDR26_HUMAN	WD repeat-containing protein 26	803041	841572	866434	1144186	1.13543e+06	1.09126e+06	837016	1.12363e+06	1.34242	1.16358e-05
Q8NBA8	tRNA-uridine aminocarboxypropyltransferase 2	Q8IYB5	SMAP1_HUMAN	Stromal membrane-associated protein 1	635706	768585	609091	913352	885984	903089	671127	900808	1.34223	0.00343522
Q9BY43	Charged multivesicular body protein 4a	Q9Y5Y0	FLVC1_HUMAN	Feline leukemia virus subgroup C receptor-related protein 1	231577	274156	242072	410510	311891	281187	249268	334529	1.34205	0.00309027
Q15738	Sterol-4-alpha-carboxylate 3-dehydrogenase, decarboxylating	P35610	SOAT1_HUMAN	Sterol O-acyltransferase 1	954253	1.50681e+06	1210441	765585	2172373	1.98906e+06	1.22383e+06	1.64234e+06	1.34196	0.719909
Q96T37	RNA-binding protein 15	P49768	PSN1_HUMAN	Presenilin-1	761707	799557	842276	1.01099e+06	896200	1.31798e+06	801180	1.07506e+06	1.34184	0.0149416
Q92995	Ubiquitin carboxyl-terminal hydrolase 13	P42126	ECI1_HUMAN	Enoyl-CoA delta isomerase 1, mitochondrial	8967777	7.89879e+06	7757971	1298850688	1085516032	1142963584	8.20818e+06	1.10106e+07	1.34142	0.0218687
Q9Y5K8	V-type proton ATPase subunit D	Q92536	YLAT2_HUMAN	Y+L amino acid transporter 2	395104	598830	416967	656631	640515	595462	470300	630869	1.34142	0.0168217
A0A024RBG1;Q9NZJ9	Diphosphoinositol polyphosphate phosphohydrolase NUDT4B;Diphosphoinositol polyphosphate phosphohydrolase 2	P24539	AT5F1_HUMAN	ATP synthase F(0) complex subunit B1, mitochondrial	7.78021e+06	8290137	8242408	1298850688	1085516032	1142963584	8.10425e+06	1.08711e+07	1.3414	1.36764e-05
Q99627	COP9 signalosome complex subunit 8	Q14642	I5P1_HUMAN	Inositol polyphosphate-5-phosphatase A	196707	222223	452429	200235	338164	629913	290453	389437	1.34079	0.0349255
Q969H6	Ribonuclease P/MRP protein subunit POP5	Q15046	SYK_HUMAN	Lysine--tRNA ligase	16664447	18447260	17400520	1298850688	1085516032	1142963584	1.75041e+07	23461208	1.34033	6.10362e-08
Q9H4P4	E3 ubiquitin-protein ligase NRDP1	Q9UKG1	DP13A_HUMAN	DCC-interacting protein 13-alpha	1765925	1.62633e+06	1.8426e+06	2.41187e+06	2.46209e+06	2.14209e+06	1.74495e+06	2.33868e+06	1.34026	0.00352876
Q8NFH3	Nucleoporin Nup43	Q9Y4K1	CRBG1_HUMAN	Beta/gamma crystallin domain-containing protein 1	3.19316e+06	588934	2.75162e+06	1.21588e+06	2.05511e+06	5.48539e+06	2.1779e+06	2.91879e+06	1.34018	0.22078
P11172	Uridine 5'-monophosphate synthase	P14635	CCNB1_HUMAN	G2/mitotic-specific cyclin-B1	531039	691824	567407	836917	779850	782154	596757	799640	1.33998	0.000909766
O60287	Nucleolar pre-ribosomal-associated protein 1	Q16795	NDUA9_HUMAN	NADH dehydrogenase [ubiquinone] 1 alpha subcomplex subunit 9, mitochondrial	5.69742e+06	5657910	5.75927e+06	1298850688	1085516032	1142963584	5.70487e+06	7.64435e+06	1.33997	0.00202767
Q9Y679	Lipid droplet-regulating VLDL assembly factor AUP1	Q5T1V6	DDX59_HUMAN	Probable ATP-dependent RNA helicase DDX59	476523	396929	376266	604938	516151	553227	416573	558105	1.33975	0.00240676
Q9H267	Vacuolar protein sorting-associated protein 33B	Q9H0F7	ARL6_HUMAN	ADP-ribosylation factor-like protein 6	967590	866713	1.11848e+06	1.62406e+06	1.08771e+06	1.24209e+06	984260	1.31795e+06	1.33903	0.00709536
Q0VDG4	Secernin-3	Q01628	IFM3_HUMAN	Interferon-induced transmembrane protein 3	58517624	53840752	56853104	1298850688	1085516032	1142963584	5.64038e+07	7.5524e+07	1.33899	4.74135e-06
P62263	40S ribosomal protein S14	P53677	AP3M2_HUMAN	AP-3 complex subunit mu-2	490089	472732	467647	645816	573771	695783	476823	638457	1.33898	0.000469971
Q8NAF0	Zinc finger protein 579	Q14126	DSG2_HUMAN	Desmoglein-2	5.65656e+06	2915836	5494662	1298850688	1085516032	1142963584	4.68902e+06	6.27836e+06	1.33895	0.0233763
P11142	Heat shock cognate 71 kDa protein	Q96ER9	MITOK_HUMAN	Mitochondrial potassium channel	2.0582e+06	2.48304e+06	2.20068e+06	2530588	4.00137e+06	2493593	2.24731e+06	3.00852e+06	1.33872	0.030296
Q00325	Phosphate carrier protein, mitochondrial	Q96J01	THOC3_HUMAN	THO complex subunit 3	2651177	3534428	2.72179e+06	1298850688	1085516032	1142963584	2.96913e+06	3.97472e+06	1.33868	0.000643731
Q6IA17	Single Ig IL-1-related receptor	Q14C86	GAPD1_HUMAN	GTPase-activating protein and VPS9 domain-containing protein 1	2486501	2.38667e+06	2688054	1298850688	1085516032	1142963584	2.52041e+06	3.3737e+06	1.33855	0.00641252
Q13686	Nucleic acid dioxygenase ALKBH1	Q8NC56	LEMD2_HUMAN	LEM domain-containing protein 2	3086330	3.05749e+06	2929134	1298850688	1085516032	1142963584	3.02432e+06	4.04755e+06	1.33834	3.9057e-05
Q00796	Sorbitol dehydrogenase	Q02447	SP3_HUMAN	Transcription factor Sp3	600762	174030	96885.1	446273	148974	571291	290559	388846	1.33827	0.886385
Q969G3	SWI/SNF-related matrix-associated actin-dependent regulator of chromatin subfamily E member 1	O94832	MYO1D_HUMAN	Unconventional myosin-Id	4721657	5187623	4917998	1298850688	1085516032	1142963584	4942426	6.61337e+06	1.33808	0.000154152
Q9H9L3	Interferon-stimulated 20 kDa exonuclease-like 2	P53992	SC24C_HUMAN	Protein transport protein Sec24C	4359331	4368643	4151618	1298850688	1085516032	1142963584	4.2932e+06	5.74446e+06	1.33804	7.41267e-05
Q9Y5P6	Mannose-1-phosphate guanyltransferase beta	P27797	CALR_HUMAN	Calreticulin	55421248	59230736	59291908	1298850688	1085516032	1142963584	5.79813e+07	7.75811e+07	1.33804	1.05733e-05
Q9Y4B6	DDB1- and CUL4-associated factor 1	Q96BI1	S22AI_HUMAN	Solute carrier family 22 member 18	973958	966233	1.05027e+06	1.34286e+06	1.32367e+06	1.334e+06	996820	1.33351e+06	1.33776	0.00927928
Q92997	Segment polarity protein dishevelled homolog DVL-3	O00443	P3C2A_HUMAN	Phosphatidylinositol 4-phosphate 3-kinase C2 domain-containing subunit alpha	1.5105e+06	1.55792e+06	1.61432e+06	2.07759e+06	2.4922e+06	1.6936e+06	1.56092e+06	2087798	1.33755	0.0132331
Q99436	Proteasome subunit beta type-7	P25685	DNJB1_HUMAN	DnaJ homolog subfamily B member 1	3.96577e+06	3.37838e+06	3.48422e+06	1298850688	1085516032	1142963584	3.60946e+06	4827724	1.33752	0.00367908
Q86TM6	E3 ubiquitin-protein ligase synoviolin	Q02218	ODO1_HUMAN	2-oxoglutarate dehydrogenase, mitochondrial	7118353	7.2715e+06	6.45658e+06	1298850688	1085516032	1142963584	6.94881e+06	9.29387e+06	1.33748	0.000467529
Q5VV42	Threonylcarbamoyladenosine tRNA methylthiotransferase	O95297	MPZL1_HUMAN	Myelin protein zero-like protein 1	674773	813511	800842	899258	1.18518e+06	976799	763042	1.02041e+06	1.3373	0.0042084
Q8WXI9	Transcriptional repressor p66-beta	Q96AJ9	VTI1A_HUMAN	Vesicle transport through interaction with t-SNAREs homolog 1A	171778	207070	138431	235851	167857	287932	172426	230546	1.33707	0.185226
Q96DH6	RNA-binding protein Musashi homolog 2	O14715	RGPD8_HUMAN;RGPD5_HUMAN	RANBP2-like and GRIP domain-containing protein 8;RANBP2-like and GRIP domain-containing protein 5/6	1.26019e+06	1.16928e+06	1110627	1978347	1.30794e+06	1.44686e+06	1.18003e+06	1.57772e+06	1.33701	0.0249961
P27694	Replication protein A 70 kDa DNA-binding subunit	Q92546	RGP1_HUMAN	RAB6A-GEF complex partner protein 2	179873	354153	344504	314017	524843	335718	292844	391526	1.33698	0.990311
Q08431	Lactadherin	Q14157	UBP2L_HUMAN	Ubiquitin-associated protein 2-like	3610210	3.78673e+06	3.65245e+06	1298850688	1085516032	1142963584	3.68313e+06	4.92412e+06	1.33694	8.22744e-07
Q9BTV5	Fibronectin type III and SPRY domain-containing protein 1	A1L0T0	HACL2_HUMAN	2-hydroxyacyl-CoA lyase 2	1.83749e+06	1.7017e+06	1.73514e+06	2341938	2.42812e+06	2279780	1.75811e+06	2.34994e+06	1.33663	1.80679e-05
Q6UB28	Methionine aminopeptidase 1D, mitochondrial	Q8IVP5	FUND1_HUMAN	FUN14 domain-containing protein 1	242232	242497	219073	315090	309825	315743	234601	313553	1.33654	0.00214728
Q99732	Lipopolysaccharide-induced tumor necrosis factor-alpha factor	P55084	ECHB_HUMAN	Trifunctional enzyme subunit beta, mitochondrial	13169643	13979651	12706066	1298850688	1085516032	1142963584	13285120	1.77539e+07	1.33638	1.16736e-07
P50151	Guanine nucleotide-binding protein G(I)/G(S)/G(O) subunit gamma-10	Q96AQ8	MCUR1_HUMAN	Mitochondrial calcium uniporter regulator 1	302537	304386	518444	386618	515611	601656	375122	501295	1.33635	0.126218
P21964	Catechol O-methyltransferase	O00629	IMA3_HUMAN	Importin subunit alpha-3	5991542	5.75747e+06	6.04253e+06	1298850688	1085516032	1142963584	5.93051e+06	7.92438e+06	1.3362	0.0019891
Q12982	BCL2/adenovirus E1B 19 kDa protein-interacting protein 2	Q9BVL2	NUP58_HUMAN	Nucleoporin p58/p45	2447868	2.45197e+06	2.47293e+06	1298850688	1085516032	1142963584	2.45759e+06	3.28356e+06	1.33609	1.2877e-06
P56945	Breast cancer anti-estrogen resistance protein 1	Q9HC62	SENP2_HUMAN	Sentrin-specific protease 2	90578.8	94895.6	107791	74596.5	95302.1	221879	97755.1	130592	1.33591	0.245793
O15379	Histone deacetylase 3	Q13126	MTAP_HUMAN	S-methyl-5'-thioadenosine phosphorylase	17120588	19675622	17259020	1298850688	1085516032	1142963584	18018410	2.40704e+07	1.33588	0.000190994
Q9H944	Mediator of RNA polymerase II transcription subunit 20	P30740	ILEU_HUMAN	Leukocyte elastase inhibitor	4.66128e+06	4.57517e+06	4466781	1298850688	1085516032	1142963584	4.56774e+06	6101316	1.33574	2.81777e-05
Q8TBA6	Golgin subfamily A member 5	O43169	CYB5B_HUMAN	Cytochrome b5 type B	17503052	18146384	19676686	1298850688	1085516032	1142963584	1.8442e+07	24633656	1.33573	3.77468e-06
Q9Y3P9	Rab GTPase-activating protein 1	Q14728	MFS10_HUMAN	Major facilitator superfamily domain-containing protein 10	880065	811599	776101	1.0224e+06	1.16745e+06	1.106e+06	822589	1.09862e+06	1.33556	0.000639009
O60333	Kinesin-like protein KIF1B	Q6P1J9	CDC73_HUMAN	Parafibromin	1.13091e+06	1.35679e+06	1.12431e+06	1.36714e+06	1.8352e+06	1620858	1.20401e+06	1.60773e+06	1.33532	0.00522915
O60476	Mannosyl-oligosaccharide 1,2-alpha-mannosidase IB	P36776	LONM_HUMAN	Lon protease homolog, mitochondrial	5.84388e+06	5435836	5837850	1298850688	1085516032	1142963584	5.70586e+06	7.61827e+06	1.33517	8.34082e-06
Q9NXD2	Myotubularin-related protein 10	Q9H9Q2	CSN7B_HUMAN	COP9 signalosome complex subunit 7b	2.42472e+06	2.597e+06	2454261	1298850688	1085516032	1142963584	2.49199e+06	3.32688e+06	1.33503	3.39431e-05
O75787	Renin receptor	Q9NUJ1	ABHDA_HUMAN	Palmitoyl-protein thioesterase ABHD10, mitochondrial	5.08745e+06	5147386	5.00155e+06	1298850688	1085516032	1142963584	5078795	6.77932e+06	1.33483	4.06222e-05
Q7RTN6	STE20-related kinase adapter protein alpha	O00505	IMA4_HUMAN	Importin subunit alpha-4	4419679	4677115	4011065	1298850688	1085516032	1142963584	4.36929e+06	5.83177e+06	1.33472	7.52632e-05
O15067	Phosphoribosylformylglycinamidine synthase	Q03113	GNA12_HUMAN	Guanine nucleotide-binding protein subunit alpha-12	284408	126460	104226	515739	79467	92222.8	171698	229143	1.33457	0.294037
Q86UA1	Pre-mRNA-processing factor 39	P23634	AT2B4_HUMAN	Plasma membrane calcium-transporting ATPase 4	1592534	1.71087e+06	1.68052e+06	2263990	2.28932e+06	2097776	1.66131e+06	2.21703e+06	1.33451	3.10886e-05
O00303	Eukaryotic translation initiation factor 3 subunit F	Q15075	EEA1_HUMAN	Early endosome antigen 1	1.10834e+06	1.61595e+06	1.09327e+06	930994	2.29871e+06	1864033	1.27252e+06	1.69791e+06	1.33429	0.0239074
Q9BX10	GTP-binding protein 2	Q9BXR0	TGT_HUMAN	Queuine tRNA-ribosyltransferase catalytic subunit 1	2201983	2238604	2.22182e+06	1298850688	1085516032	1142963584	2.2208e+06	2.96308e+06	1.33424	6.28964e-07
Q9H2V7	Protein spinster homolog 1	Q9P2T1	GMPR2_HUMAN	GMP reductase 2	1.32868e+06	1260759	1.19792e+06	1.67626e+06	1.79816e+06	1.57814e+06	1.26245e+06	1684184	1.33406	6.66229e-05
Q96G21	U3 small nucleolar ribonucleoprotein protein IMP4	P06576	ATPB_HUMAN	ATP synthase subunit beta, mitochondrial	48016424	48125252	46680840	1298850688	1085516032	1142963584	4.76075e+07	6.35087e+07	1.33401	1.49164e-07
P53350	Serine/threonine-protein kinase PLK1	P08574	CY1_HUMAN	Cytochrome c1, heme protein, mitochondrial	17150916	17267480	17686766	1298850688	1085516032	1142963584	1.73684e+07	2.31631e+07	1.33364	2.68129e-06
P82663	28S ribosomal protein S25, mitochondrial	Q96JJ7	TMX3_HUMAN	Protein disulfide-isomerase TMX3	632436	628592	580752	714828	895744	845171	613927	818581	1.33335	0.016065
Q8WWH5	Probable tRNA pseudouridine synthase 1	Q8NFC6	BD1L1_HUMAN	Biorientation of chromosomes in cell division protein 1-like 1	325081	563869	1344503	623936	1.82207e+06	531777	744484	992596	1.33327	0.426766
P55082	Microfibril-associated glycoprotein 3	Q8IY26	PLPP6_HUMAN	Phospholipid phosphatase 6	609618	652399	624618	763118	824898	926732	628878	838250	1.33293	0.00401934
Q14651	Plastin-1	Q9BVA1	TBB2B_HUMAN	Tubulin beta-2B chain	2.76153e+06	35016248	55259348	1298850688	1085516032	1142963584	3.10124e+07	4.13347e+07	1.33285	0.205289
O15212	Prefoldin subunit 6	P49902	5NTC_HUMAN	Cytosolic purine 5'-nucleotidase	3.44149e+06	3.12541e+06	3.08485e+06	1298850688	1085516032	1142963584	3.21725e+06	4.28745e+06	1.33264	2.56036e-05
Q8NBN7	Retinol dehydrogenase 13	Q15813	TBCE_HUMAN	Tubulin-specific chaperone E	1.90383e+06	1.83828e+06	1940570	2680669	2591918	2.30039e+06	1.89423e+06	2.52433e+06	1.33264	0.00725514
Q96DX5	Ankyrin repeat and SOCS box protein 9	P53794	SC5A3_HUMAN	Sodium/myo-inositol cotransporter	347906	401544	385960	496583	469332	546794	378470	504236	1.3323	0.00338964
P35249	Replication factor C subunit 4	O15431	COPT1_HUMAN	High affinity copper uptake protein 1	1.51066e+06	1.27262e+06	1.23049e+06	2.01944e+06	1984322	1.34009e+06	1.33792e+06	1.78128e+06	1.33138	0.0310272
P56381;Q5VTU8	ATP synthase subunit epsilon, mitochondrial;ATP synthase subunit epsilon-like protein, mitochondrial	Q8TF05	PP4R1_HUMAN	Serine/threonine-protein phosphatase 4 regulatory subunit 1	2.41973e+06	2.16975e+06	2339791	1298850688	1085516032	1142963584	2.30976e+06	3075005	1.33131	1.3145e-05
Q92879	CUGBP Elav-like family member 1	Q9H9H4	VP37B_HUMAN	Vacuolar protein sorting-associated protein 37B	464185	529178	485304	625715	660566	681465	492889	655916	1.33076	0.0436944
Q8N5M1	ATP synthase mitochondrial F1 complex assembly factor 2	Q9Y5K6	CD2AP_HUMAN	CD2-associated protein	2.22209e+06	2.48374e+06	2.28021e+06	1298850688	1085516032	1142963584	2.32868e+06	3.09887e+06	1.33074	0.00159406
Q96IG2	F-box/LRR-repeat protein 20	Q96CQ1	S2536_HUMAN	Solute carrier family 25 member 36	280414	266932	308883	498214	222610	418561	285410	379795	1.3307	0.0390005
P42575	Caspase-2	Q9BZE4	NOG1_HUMAN	Nucleolar GTP-binding protein 1	3054181	3058969	3.09321e+06	1298850688	1085516032	1142963584	3.06879e+06	4.08316e+06	1.33055	0.000372037
O15347	High mobility group protein B3	Q9UIF9	BAZ2A_HUMAN	Bromodomain adjacent to zinc finger domain protein 2A	211546	392782	167379	403064	330059	293635	257236	342253	1.3305	0.0686509
P37837	Transaldolase	Q969Q0	RL36L_HUMAN	60S ribosomal protein L36a-like	3147374	3.3703e+06	2.83752e+06	1298850688	1085516032	1142963584	3.1184e+06	4.14847e+06	1.33032	0.0262622
O75204	Transmembrane protein 127	P53396	ACLY_HUMAN	ATP-citrate synthase	8898988	8997818	9070351	1298850688	1085516032	1142963584	8.98905e+06	1.19564e+07	1.33011	5.32671e-05
Q9UBQ7	Glyoxylate reductase/hydroxypyruvate reductase	Q8NCE2	MTMRE_HUMAN	Myotubularin-related protein 14	363350	233640	417216	659714	317385	371846	338069	449649	1.33005	0.0682312
Q8TBB5	Kelch domain-containing protein 4	Q9UQ53	MGT4B_HUMAN	Alpha-1,3-mannosyl-glycoprotein 4-beta-N-acetylglucosaminyltransferase B	333919	468360	404394	509228	595247	500302	402225	534925	1.32992	0.00349085
Q76L83	Putative Polycomb group protein ASXL2	Q9NSE4	SYIM_HUMAN	Isoleucine--tRNA ligase, mitochondrial	8138965	7.47284e+06	7294519	1298850688	1085516032	1142963584	7.63544e+06	10151931	1.32958	8.88889e-05
Q99961	Endophilin-A2	Q53GS9	SNUT2_HUMAN	U4/U6.U5 tri-snRNP-associated protein 2	4491492	3941259	3.86664e+06	1298850688	1085516032	1142963584	4.0998e+06	5.45028e+06	1.3294	0.000169013
Q9Y618	Nuclear receptor corepressor 2	Q9Y490	TLN1_HUMAN	Talin-1	6.67739e+06	7.31741e+06	6082718	1298850688	1085516032	1142963584	6692505	8.89477e+06	1.32907	1.66203e-05
Q8N9T8	Protein KRI1 homolog	P98172	EFNB1_HUMAN	Ephrin-B1	452403	372145	392343	510570	542576	564171	405630	539106	1.32906	0.00016111
P60604	Ubiquitin-conjugating enzyme E2 G2	Q9UQ90	SPG7_HUMAN	Paraplegin	2482452	2.33503e+06	2.60845e+06	1298850688	1085516032	1142963584	2475312	3.28958e+06	1.32895	0.000303431
P62256	Ubiquitin-conjugating enzyme E2 H	P46459	NSF_HUMAN	Vesicle-fusing ATPase	3.49078e+06	3.07106e+06	3.28302e+06	1298850688	1085516032	1142963584	3.28162e+06	4360364	1.32872	0.0280743
Q6IA86	Elongator complex protein 2	P20839	IMDH1_HUMAN	Inosine-5'-monophosphate dehydrogenase 1	2.00726e+06	2.05153e+06	2.03597e+06	2.80959e+06	2.62971e+06	2.6589e+06	2.03159e+06	2.6994e+06	1.32871	3.43283e-05
Q9NZ43	Vesicle transport protein USE1	Q7Z2E3	APTX_HUMAN	Aprataxin	1.12805e+06	1.01942e+06	1.193e+06	1.5641e+06	1.34832e+06	1.52602e+06	1.11349e+06	1.47948e+06	1.32869	0.000410673
Q8N0V3	Putative ribosome-binding factor A, mitochondrial	Q5T4S7	UBR4_HUMAN	E3 ubiquitin-protein ligase UBR4	4.45331e+06	4.11902e+06	3.61903e+06	1298850688	1085516032	1142963584	4.06379e+06	5.39933e+06	1.32864	0.000665869
Q13625	Apoptosis-stimulating of p53 protein 2	P13796	PLSL_HUMAN	Plastin-2	31542366	29192890	30334202	1298850688	1085516032	1142963584	30356486	40332684	1.32863	6.43004e-07
Q86UK7	E3 ubiquitin-protein ligase ZNF598	Q6ZRP7	QSOX2_HUMAN	Sulfhydryl oxidase 2	1.67122e+06	1588338	1.59907e+06	1.73827e+06	2.59834e+06	2.11816e+06	1.61954e+06	2.15159e+06	1.32852	0.0410294
Q5VYS8	Terminal uridylyltransferase 7	Q9H0W9	CK054_HUMAN	Ester hydrolase C11orf54	791437	703105	737193	1124360	941015	898994	743912	988123	1.32828	0.00134751
Q9NY27	Serine/threonine-protein phosphatase 4 regulatory subunit 2	P49789	FHIT_HUMAN	Bis(5'-adenosyl)-triphosphatase	508365	670124	375193	555394	764459	743750	517894	687868	1.3282	0.238979
O95831	Apoptosis-inducing factor 1, mitochondrial	P34932	HSP74_HUMAN	Heat shock 70 kDa protein 4	27616502	27705342	28395634	1298850688	1085516032	1142963584	27905826	37052160	1.32776	0.000154925
P61956	Small ubiquitin-related modifier 2	P30041	PRDX6_HUMAN	Peroxiredoxin-6	54995708	53459028	54127432	1298850688	1085516032	1142963584	54194056	7.19391e+07	1.32744	6.88955e-06
Q9NWU2	Glucose-induced degradation protein 8 homolog	Q9C040	TRIM2_HUMAN	Tripartite motif-containing protein 2	1687148	1.36779e+06	1.44358e+06	1.60027e+06	2546967	1.82424e+06	1.49951e+06	1.99049e+06	1.32743	0.0033687
O95684	Centrosomal protein 43	Q9UM13	APC10_HUMAN	Anaphase-promoting complex subunit 10	212167	213420	356836	389818	322128	326629	260808	346192	1.32738	0.0136473
O75925	E3 SUMO-protein ligase PIAS1	P40938	RFC3_HUMAN	Replication factor C subunit 3	2662707	2.56117e+06	2750206	1298850688	1085516032	1142963584	2.65803e+06	3.52785e+06	1.32724	2.69482e-05
Q5VTR2	E3 ubiquitin-protein ligase BRE1A	Q13620	CUL4B_HUMAN	Cullin-4B	2.24636e+06	1.8643e+06	1.77953e+06	1298850688	1085516032	1142963584	1.9634e+06	2.60586e+06	1.32722	0.0115553
Q09472	Histone acetyltransferase p300	Q8IY17	PLPL6_HUMAN	Patatin-like phospholipase domain-containing protein 6	849218	878022	835021	1.14741e+06	1.19903e+06	1.05413e+06	854087	1.13352e+06	1.32717	0.000104904
P29372	DNA-3-methyladenine glycosylase	O75717	WDHD1_HUMAN	WD repeat and HMG-box DNA-binding protein 1	1121541	1.30357e+06	970767	1.18192e+06	2.16385e+06	1161084	1.13196e+06	1.50229e+06	1.32716	0.079809
Q9ULW0	Targeting protein for Xklp2	Q9BTX3	TM208_HUMAN	Transmembrane protein 208	1.18905e+06	1.06763e+06	1.67736e+06	1.46554e+06	1.96389e+06	1.79151e+06	1.31135e+06	1.74031e+06	1.32712	0.012361
Q9BQC3	2-(3-amino-3-carboxypropyl)histidine synthase subunit 2	P49841	GSK3B_HUMAN	Glycogen synthase kinase-3 beta	1.60303e+06	1.64087e+06	1.56539e+06	2027821	2094790	2.25934e+06	1.6031e+06	2.12732e+06	1.327	1.56825e-05
Q9UQ80	Proliferation-associated protein 2G4	O14508	SOCS2_HUMAN	Suppressor of cytokine signaling 2	412055	311062	457959	382547	673983	510688	393692	522406	1.32694	0.0270885
Q5SVZ6	Zinc finger MYM-type protein 1	Q58FF6	H90B4_HUMAN	Putative heat shock protein HSP 90-beta 4	65162296	57407016	60300616	1298850688	1085516032	1142963584	6.09566e+07	80883528	1.3269	0.0132177
Q9BW60	Elongation of very long chain fatty acids protein 1	O75396	SC22B_HUMAN	Vesicle-trafficking protein SEC22b	3096283	2.88844e+06	2895875	1298850688	1085516032	1142963584	2.9602e+06	3.92762e+06	1.32681	0.00178639
Q96N21	AP-4 complex accessory subunit Tepsin	Q5BKX5	CS054_HUMAN	UPF0692 protein C19orf54	1.84754e+06	1.6413e+06	1.41143e+06	1.57114e+06	2.57288e+06	2.35619e+06	1633422	2.16674e+06	1.3265	0.00883786
P10620	Microsomal glutathione S-transferase 1	A3KMH1	VWA8_HUMAN	von Willebrand factor A domain-containing protein 8	2.33588e+06	2204293	2.23082e+06	1298850688	1085516032	1142963584	2.257e+06	2.99349e+06	1.32632	0.000178395
Q9HCL2	Glycerol-3-phosphate acyltransferase 1, mitochondrial	O75312	ZPR1_HUMAN	Zinc finger protein ZPR1	2.26904e+06	2.27094e+06	2.25704e+06	1298850688	1085516032	1142963584	2.26568e+06	3.00468e+06	1.32618	0.0169859
P11177	Pyruvate dehydrogenase E1 component subunit beta, mitochondrial	O95149	SPN1_HUMAN	Snurportin-1	623937	591285	546872	819539	731330	785244	587365	778705	1.32576	0.0203702
O43747	AP-1 complex subunit gamma-1	P50416	CPT1A_HUMAN	Carnitine O-palmitoyltransferase 1, liver isoform	1.08617e+06	816249	1.18225e+06	1.34005e+06	1.42886e+06	1320627	1.02822e+06	1363179	1.32576	0.00170237
Q8NBX0	Saccharopine dehydrogenase-like oxidoreductase	Q16543	CDC37_HUMAN	Hsp90 co-chaperone Cdc37	10103106	10488840	10592320	1298850688	1085516032	1142963584	1.03948e+07	13778126	1.32549	0.000410775
O14561	Acyl carrier protein, mitochondrial	Q16512	PKN1_HUMAN	Serine/threonine-protein kinase N1	573153	459991	523407	592730	528984	941406	518850	687707	1.32544	0.371715
P20073	Annexin A7	Q6PCT2	FXL19_HUMAN	F-box/LRR-repeat protein 19	220850	160066	147243	232519	233377	233929	176053	233275	1.32503	0.0344373
Q86TP1	Exopolyphosphatase PRUNE1	P16435	NCPR_HUMAN	NADPH--cytochrome P450 reductase	4.21136e+06	4.76623e+06	4208740	1298850688	1085516032	1142963584	4395443	5.82295e+06	1.32477	0.0115661
P18754	Regulator of chromosome condensation	Q9H1H9	KI13A_HUMAN	Kinesin-like protein KIF13A	531856	599687	586990	845742	843594	586446	572844	758594	1.32426	0.0106577
Q9NRD1	F-box only protein 6	O00221	IKBE_HUMAN	NF-kappa-B inhibitor epsilon	141419	125447	82490.9	153816	178916	129803	116452	154178	1.32396	0.00316897
Q9C086	INO80 complex subunit B	Q9NR45	SIAS_HUMAN	Sialic acid synthase	10427026	10541090	9972210	1298850688	1085516032	1142963584	10313442	1.36518e+07	1.32369	6.13897e-05
Q12849	G-rich sequence factor 1	Q9UGP8	SEC63_HUMAN	Translocation protein SEC63 homolog	3.13767e+06	3145636	3100267	1298850688	1085516032	1142963584	3.12786e+06	4.14005e+06	1.32361	0.00182854
O95214	Leptin receptor overlapping transcript-like 1	Q5TH69	BIG3_HUMAN	Brefeldin A-inhibited guanine nucleotide-exchange protein 3	302056	264133	484662	318349	474280	598156	350284	463595	1.32348	0.0188201
Q9UET6	Putative tRNA (cytidine(32)/guanosine(34)-2'-O)-methyltransferase	Q16891	MIC60_HUMAN	MICOS complex subunit MIC60	18066160	16636357	16508468	1298850688	1085516032	1142963584	1.70703e+07	2.25911e+07	1.32341	4.01711e-06
[truncated: 4,392 more rows]
[truncated: 2 more columns]
